# Supplementary material for: Tracking single-cell evolution using clock-like chromatin accessibility loci
Source: Nat Biotechnol. 2024 May 9;43(5):784–98. doi: 10.1038/s41587-024-02241-z (PMC12084158; doi:10.1038/s41587-024-02241-z)
Supplement: Supplementary file 3 — Human ClockDML identified in this study. [file 41587_2024_2241_MOESM3_ESM.xlsx]

## Sheet: Supp Dataset 1. ClockDML
Seq names	Start	End	Width	Strand
chr1	194	195	2	*
chr1	411	412	2	*
chr1	424	425	2	*
chr1	554	555	2	*
chr1	802	803	2	*
chr1	1807	1808	2	*
chr1	2202	2203	2	*
chr1	2322	2323	2	*
chr1	2795	2796	2	*
chr1	3040	3041	2	*
chr1	3435	3436	2	*
chr1	3699	3700	2	*
chr1	3816	3817	2	*
chr1	3890	3891	2	*
chr1	4127	4128	2	*
chr1	4279	4280	2	*
chr1	4345	4346	2	*
chr1	4365	4366	2	*
chr1	4380	4381	2	*
chr1	4532	4533	2	*
chr1	5036	5037	2	*
chr1	5053	5054	2	*
chr1	5352	5353	2	*
chr1	5477	5478	2	*
chr1	5548	5549	2	*
chr1	5737	5738	2	*
chr1	5969	5970	2	*
chr1	5972	5973	2	*
chr1	6165	6166	2	*
chr1	6416	6417	2	*
chr1	6455	6456	2	*
chr1	6464	6465	2	*
chr1	6622	6623	2	*
chr1	6705	6706	2	*
chr1	6710	6711	2	*
chr1	6761	6763	3	*
chr1	7039	7375	337	*
chr1	7378	7501	124	*
chr1	7603	7604	2	*
chr1	7813	7814	2	*
chr1	7849	7850	2	*
chr1	8328	8329	2	*
chr1	8997	8998	2	*
chr1	9254	9554	301	*
chr1	9911	9912	2	*
chr1	9917	9918	2	*
chr1	9920	9921	2	*
chr1	10384	10385	2	*
chr1	10395	10396	2	*
chr1	10644	10645	2	*
chr1	10659	10660	2	*
chr1	10684	10685	2	*
chr1	10774	10775	2	*
chr1	10933	10934	2	*
chr1	11022	11023	2	*
chr1	11061	11062	2	*
chr1	11158	11159	2	*
chr1	11191	11192	2	*
chr1	11206	11207	2	*
chr1	11245	11246	2	*
chr1	11379	11642	264	*
chr1	11706	11707	2	*
chr1	11860	11861	2	*
chr1	12040	12041	2	*
chr1	12086	12087	2	*
chr1	12112	12113	2	*
chr1	12227	12228	2	*
chr1	12348	12349	2	*
chr1	12456	12457	2	*
chr1	12572	12573	2	*
chr1	12621	12622	2	*
chr1	12855	12856	2	*
chr1	12919	12920	2	*
chr1	12951	12952	2	*
chr1	12963	12964	2	*
chr1	13197	13198	2	*
chr1	13209	13210	2	*
chr1	13239	13240	2	*
chr1	13332	13333	2	*
chr1	13450	13451	2	*
chr1	13549	13848	300	*
chr1	14225	14226	2	*
chr1	14248	14249	2	*
chr1	14267	14268	2	*
chr1	14420	14421	2	*
chr1	14465	14466	2	*
chr1	14674	14675	2	*
chr1	14926	14927	2	*
chr1	14948	14949	2	*
chr1	15375	15376	2	*
chr1	15616	15617	2	*
chr1	15637	15638	2	*
chr1	15807	15808	2	*
chr1	15836	15837	2	*
chr1	15983	16188	206	*
chr1	16301	16302	2	*
chr1	16328	16329	2	*
chr1	16360	16361	2	*
chr1	16542	16543	2	*
chr1	16794	16795	2	*
chr1	17175	17176	2	*
chr1	17484	17485	2	*
chr1	17526	17527	2	*
chr1	19319	19320	2	*
chr1	19705	19706	2	*
chr1	19818	19819	2	*
chr1	19903	19904	2	*
chr1	20110	20111	2	*
chr1	20523	20524	2	*
chr1	20634	20635	2	*
chr1	20677	20678	2	*
chr1	20762	20763	2	*
chr1	22068	22069	2	*
chr1	22541	22542	2	*
chr1	22585	22588	4	*
chr1	22607	22608	2	*
chr1	22819	22820	2	*
chr1	22868	22869	2	*
chr1	22873	22874	2	*
chr1	22974	22975	2	*
chr1	22992	22993	2	*
chr1	23006	23007	2	*
chr1	23014	23015	2	*
chr1	23435	23436	2	*
chr1	23654	23655	2	*
chr1	23794	23795	2	*
chr1	23852	23853	2	*
chr1	24014	24015	2	*
chr1	24268	24269	2	*
chr1	24345	24346	2	*
chr1	24701	24702	2	*
chr1	24976	24977	2	*
chr1	25308	25309	2	*
chr1	25558	25559	2	*
chr1	25574	25575	2	*
chr1	25704	25705	2	*
chr1	26337	26338	2	*
chr1	26411	26412	2	*
chr1	26809	26810	2	*
chr1	27066	27067	2	*
chr1	27609	27610	2	*
chr1	28037	28038	2	*
chr1	28337	28338	2	*
chr1	28354	28355	2	*
chr1	28457	28458	2	*
chr1	28560	28561	2	*
chr1	28569	28570	2	*
chr1	28594	28595	2	*
chr1	28753	28754	2	*
chr1	29539	29540	2	*
chr1	29546	29547	2	*
chr1	30123	30124	2	*
chr1	30151	30152	2	*
chr1	30206	30207	2	*
chr1	30247	30248	2	*
chr1	30568	30569	2	*
chr1	30648	30649	2	*
chr1	31000	31001	2	*
chr1	31433	31434	2	*
chr1	31479	31480	2	*
chr1	32162	32163	2	*
chr1	32728	32729	2	*
chr1	32740	32741	2	*
chr1	32875	32876	2	*
chr1	33130	33131	2	*
chr1	35080	35081	2	*
chr1	35120	35121	2	*
chr1	35758	35759	2	*
chr1	35899	35900	2	*
chr1	36412	36690	279	*
chr1	37031	37032	2	*
chr1	37249	37250	2	*
chr1	37365	37366	2	*
chr1	38494	38495	2	*
chr1	39379	39380	2	*
chr1	39665	39666	2	*
chr1	40684	40685	2	*
chr1	41996	41997	2	*
chr1	43388	43389	2	*
chr1	43406	43407	2	*
chr1	43427	43428	2	*
chr1	43469	43470	2	*
chr1	43728	43729	2	*
chr1	43745	43746	2	*
chr1	44378	44379	2	*
chr1	45587	45588	2	*
chr1	45595	45596	2	*
chr1	45675	45676	2	*
chr1	45926	46259	334	*
chr1	46339	46340	2	*
chr1	46576	46577	2	*
chr1	47057	47058	2	*
chr1	47277	47278	2	*
chr1	47321	47322	2	*
chr1	48041	48042	2	*
chr1	48319	48320	2	*
chr1	48393	48394	2	*
chr1	48432	48433	2	*
chr1	49332	49333	2	*
chr1	49359	49360	2	*
chr1	49477	49478	2	*
chr1	50593	50594	2	*
chr1	50874	51087	214	*
chr1	51155	51156	2	*
chr1	51276	51277	2	*
chr1	51640	51641	2	*
chr1	51957	51958	2	*
chr1	52786	52787	2	*
chr1	52868	52869	2	*
chr1	52881	52882	2	*
chr1	52903	52904	2	*
chr1	52941	52942	2	*
chr1	53080	53081	2	*
chr1	53097	53098	2	*
chr1	53291	53292	2	*
chr1	53317	53318	2	*
chr1	53490	53491	2	*
chr1	53792	53793	2	*
chr1	53797	53798	2	*
chr1	54498	54499	2	*
chr1	54527	54528	2	*
chr1	54608	54609	2	*
chr1	54640	54641	2	*
chr1	54647	54648	2	*
chr1	54837	54838	2	*
chr1	54862	54863	2	*
chr1	55027	55028	2	*
chr1	55073	55074	2	*
chr1	55077	55078	2	*
chr1	55882	55883	2	*
chr1	56748	56749	2	*
chr1	57262	57263	2	*
chr1	57858	57859	2	*
chr1	58191	58192	2	*
chr1	58232	58233	2	*
chr1	58235	58236	2	*
chr1	58456	58457	2	*
chr1	58606	58607	2	*
chr1	59048	59049	2	*
chr1	60138	60139	2	*
chr1	60414	60415	2	*
chr1	60430	60431	2	*
chr1	60550	60551	2	*
chr1	60558	60559	2	*
chr1	60561	60562	2	*
chr1	61140	61141	2	*
chr1	61365	61366	2	*
chr1	62201	62202	2	*
chr1	62925	62926	2	*
chr1	63352	63353	2	*
chr1	63771	63772	2	*
chr1	64171	64172	2	*
chr1	64518	64519	2	*
chr1	64914	64915	2	*
chr1	64971	64972	2	*
chr1	65079	65080	2	*
chr1	65182	65183	2	*
chr1	65568	65569	2	*
chr1	65599	65600	2	*
chr1	67419	67420	2	*
chr1	68015	68016	2	*
chr1	68175	68176	2	*
chr1	68502	68879	378	*
chr1	69495	69496	2	*
chr1	69838	69839	2	*
chr1	69864	69865	2	*
chr1	69938	69939	2	*
chr1	69948	69949	2	*
chr1	70175	70176	2	*
chr1	72182	72183	2	*
chr1	72971	72972	2	*
chr1	73994	73995	2	*
chr1	74822	74823	2	*
chr1	75608	75609	2	*
chr1	75982	75983	2	*
chr1	78093	78094	2	*
chr1	78135	78136	2	*
chr1	78251	78252	2	*
chr1	79227	79228	2	*
chr1	79240	79241	2	*
chr1	79278	79279	2	*
chr1	79288	79289	2	*
chr1	79415	79416	2	*
chr1	79509	79510	2	*
chr1	79702	79703	2	*
chr1	79843	79844	2	*
chr1	79952	79953	2	*
chr1	79970	79971	2	*
chr1	81738	81740	3	*
chr1	83914	83915	2	*
chr1	84018	84019	2	*
chr1	84030	84031	2	*
chr1	84421	84422	2	*
chr1	84499	84500	2	*
chr1	84813	84815	3	*
chr1	86146	86147	2	*
chr1	87345	87346	2	*
chr1	88088	88089	2	*
chr1	88101	88102	2	*
chr1	88254	88255	2	*
chr1	88675	88676	2	*
chr1	90201	90202	2	*
chr1	90942	90943	2	*
chr1	91549	91550	2	*
chr1	91685	91686	2	*
chr1	91890	91891	2	*
chr1	92018	92019	2	*
chr1	92111	92112	2	*
chr1	92943	92944	2	*
chr1	94266	94267	2	*
chr1	94527	94528	2	*
chr1	94559	94560	2	*
chr1	94654	94655	2	*
chr1	94679	94680	2	*
chr1	95261	95262	2	*
chr1	95265	95266	2	*
chr1	95661	95662	2	*
chr1	96162	96163	2	*
chr1	96196	96197	2	*
chr1	96395	96396	2	*
chr1	97283	97284	2	*
chr1	97720	97721	2	*
chr1	97863	97864	2	*
chr1	99263	99264	2	*
chr1	99364	99365	2	*
chr1	100399	100400	2	*
chr1	101015	101016	2	*
chr1	101107	101108	2	*
chr1	101738	101739	2	*
chr1	103328	103329	2	*
chr1	103417	103418	2	*
chr1	103593	103594	2	*
chr1	103706	103707	2	*
chr1	103729	103730	2	*
chr1	103762	103763	2	*
chr1	103775	103776	2	*
chr1	103865	103866	2	*
chr1	103951	103954	4	*
chr1	104398	104399	2	*
chr1	105161	105162	2	*
chr1	105435	105436	2	*
chr1	105975	105976	2	*
chr1	106160	106161	2	*
chr1	106182	106183	2	*
chr1	106914	106915	2	*
chr1	107128	107129	2	*
chr1	107279	107280	2	*
chr1	107290	107291	2	*
chr1	107609	107610	2	*
chr1	107934	107935	2	*
chr1	108625	108626	2	*
chr1	109467	109468	2	*
chr1	109480	109481	2	*
chr1	109813	109814	2	*
chr1	109974	109975	2	*
chr1	110114	110115	2	*
chr1	110152	110153	2	*
chr1	110172	110173	2	*
chr1	110330	110331	2	*
chr1	110338	110339	2	*
chr1	110974	110975	2	*
chr1	111248	111249	2	*
chr1	111996	111997	2	*
chr1	112039	112040	2	*
chr1	112287	112288	2	*
chr1	112354	112355	2	*
chr1	113181	113182	2	*
chr1	113360	113361	2	*
chr1	113422	113423	2	*
chr1	113533	113534	2	*
chr1	113979	113980	2	*
chr1	114024	114025	2	*
chr1	114240	114241	2	*
chr1	114377	114380	4	*
chr1	114419	114420	2	*
chr1	114488	114489	2	*
chr1	114597	114598	2	*
chr1	116141	116142	2	*
chr1	117102	117103	2	*
chr1	117173	117174	2	*
chr1	117417	117418	2	*
chr1	117516	117517	2	*
chr1	117766	117767	2	*
chr1	117800	117801	2	*
chr1	118072	118073	2	*
chr1	118086	118087	2	*
chr1	119772	119773	2	*
chr1	121292	121293	2	*
chr1	122724	122725	2	*
chr1	122744	122745	2	*
chr1	122908	122909	2	*
chr1	123769	123770	2	*
chr1	125452	125453	2	*
chr1	125677	125678	2	*
chr1	126257	126258	2	*
chr1	126324	126325	2	*
chr1	126384	126385	2	*
chr1	126470	126471	2	*
chr1	126500	126501	2	*
chr1	126503	126504	2	*
chr1	127354	127355	2	*
chr1	127743	127744	2	*
chr1	128615	128616	2	*
chr1	128636	128637	2	*
chr1	129921	129922	2	*
chr1	130810	130811	2	*
chr1	131328	131329	2	*
chr1	131331	131332	2	*
chr1	131371	131372	2	*
chr1	131831	131832	2	*
chr1	132185	132186	2	*
chr1	132586	132587	2	*
chr1	132977	132978	2	*
chr1	134630	134631	2	*
chr1	135703	135704	2	*
chr1	135892	135893	2	*
chr1	136780	136781	2	*
chr1	137284	137285	2	*
chr1	137589	137590	2	*
chr1	138215	138216	2	*
chr1	138283	138284	2	*
chr1	138828	138829	2	*
chr1	139576	139577	2	*
chr1	139646	139647	2	*
chr1	141236	141237	2	*
chr1	143198	143199	2	*
chr1	143570	143571	2	*
chr1	146704	146705	2	*
chr1	148210	148211	2	*
chr1	150003	150004	2	*
chr1	151063	151065	3	*
chr1	151762	151763	2	*
chr1	154268	154269	2	*
chr1	154722	154723	2	*
chr1	155093	155094	2	*
chr1	155146	155147	2	*
chr1	155688	155689	2	*
chr1	155691	155692	2	*
chr1	155809	155810	2	*
chr1	155833	155834	2	*
chr1	155858	155859	2	*
chr1	156100	156101	2	*
chr1	156329	156330	2	*
chr1	156358	156359	2	*
chr1	156363	156364	2	*
chr1	156398	156399	2	*
chr1	157043	157044	2	*
chr1	157091	157092	2	*
chr1	157219	157220	2	*
chr1	157251	157252	2	*
chr1	158172	158173	2	*
chr1	159880	159881	2	*
chr1	161474	161475	2	*
chr1	162041	162042	2	*
chr1	163018	163019	2	*
chr1	163614	163615	2	*
chr1	164622	164623	2	*
chr1	165426	165427	2	*
chr1	165525	165526	2	*
chr1	165562	165563	2	*
chr1	166485	166486	2	*
chr1	167217	167218	2	*
chr1	171105	171106	2	*
chr1	171683	171684	2	*
chr1	171726	171727	2	*
chr1	171786	171787	2	*
chr1	171860	171861	2	*
chr1	175154	175155	2	*
chr1	175750	175751	2	*
chr1	175919	175920	2	*
chr1	177335	177336	2	*
chr1	177355	177356	2	*
chr1	177624	177827	204	*
chr1	177909	177910	2	*
chr1	179070	179071	2	*
chr1	179714	179715	2	*
chr1	179881	179882	2	*
chr1	179901	179902	2	*
chr1	181266	181267	2	*
chr1	181331	181332	2	*
chr1	185621	185622	2	*
chr1	185801	185802	2	*
chr1	187347	187348	2	*
chr1	187508	187509	2	*
chr1	187532	187533	2	*
chr1	188269	188270	2	*
chr1	188881	188882	2	*
chr1	189444	189445	2	*
chr1	189459	189460	2	*
chr1	190583	190584	2	*
chr1	190728	190729	2	*
chr1	191318	191319	2	*
chr1	191377	191378	2	*
chr1	191960	191961	2	*
chr1	192007	192008	2	*
chr1	192127	192128	2	*
chr1	193191	193192	2	*
chr1	193345	193346	2	*
chr1	193487	193488	2	*
chr1	193569	193570	2	*
chr1	194768	194769	2	*
chr1	195905	195906	2	*
chr1	199405	199406	2	*
chr1	199425	199426	2	*
chr1	199766	199767	2	*
chr1	202017	202018	2	*
chr1	202379	202380	2	*
chr1	202491	202492	2	*
chr1	202932	202933	2	*
chr1	204259	204260	2	*
chr1	206202	206203	2	*
chr1	206214	206215	2	*
chr1	206218	206219	2	*
chr1	206886	206887	2	*
chr1	206920	206921	2	*
chr1	207130	207131	2	*
chr1	207272	207273	2	*
chr1	207315	207316	2	*
chr1	207364	207365	2	*
chr1	207417	207418	2	*
chr1	207940	207941	2	*
chr1	208890	208891	2	*
chr1	209922	209923	2	*
chr1	210564	210565	2	*
chr1	210655	210656	2	*
chr1	211308	211309	2	*
chr1	212721	212722	2	*
chr1	213522	213523	2	*
chr1	213921	213922	2	*
chr1	214135	214136	2	*
chr1	214475	214476	2	*
chr1	214844	214845	2	*
chr1	214861	214862	2	*
chr1	215309	215310	2	*
chr1	215961	215962	2	*
chr1	217589	217590	2	*
chr1	219713	219714	2	*
chr1	220008	220009	2	*
chr1	220077	220078	2	*
chr1	221203	221204	2	*
chr1	222019	222020	2	*
chr1	223290	223291	2	*
chr1	224556	224557	2	*
chr1	227680	227681	2	*
chr1	227993	227994	2	*
chr1	230282	230283	2	*
chr1	230497	230498	2	*
chr1	230562	230563	2	*
chr1	230634	230635	2	*
chr1	231493	231494	2	*
chr1	231832	231833	2	*
chr1	232468	232469	2	*
chr1	232956	232957	2	*
chr1	233242	233243	2	*
chr1	238597	238598	2	*
chr1	238651	238652	2	*
chr1	238829	238830	2	*
chr1	238861	238862	2	*
chr1	238867	238868	2	*
chr1	238932	238933	2	*
chr1	239547	239548	2	*
chr1	242729	242730	2	*
chr1	244645	244646	2	*
chr1	246384	246385	2	*
chr1	246743	246744	2	*
chr1	247883	247884	2	*
chr1	248096	248097	2	*
chr1	249873	249874	2	*
chr1	251033	251034	2	*
chr1	260080	260081	2	*
chr1	260160	260161	2	*
chr1	260545	260546	2	*
chr1	262415	262416	2	*
chr1	262478	262479	2	*
chr1	262489	262490	2	*
chr1	263447	263448	2	*
chr1	264799	264800	2	*
chr1	266192	266193	2	*
chr1	267851	267852	2	*
chr1	268709	268710	2	*
chr1	272881	272882	2	*
chr1	277037	277038	2	*
chr1	278628	278629	2	*
chr1	279294	279295	2	*
chr1	279569	279570	2	*
chr1	279581	279583	3	*
chr1	280394	280395	2	*
chr1	280508	280509	2	*
chr1	280715	280716	2	*
chr1	281167	281168	2	*
chr1	284546	284547	2	*
chr1	285076	285079	4	*
chr1	285890	285891	2	*
chr1	287978	287979	2	*
chr1	288002	288003	2	*
chr1	288179	288180	2	*
chr1	288206	288207	2	*
chr1	288364	288365	2	*
chr1	288371	288372	2	*
chr1	288381	288382	2	*
chr1	288387	288388	2	*
chr1	290948	290949	2	*
chr1	291303	291304	2	*
chr1	291389	291390	2	*
chr1	291393	291394	2	*
chr1	291401	291402	2	*
chr1	292181	292182	2	*
chr1	293013	293014	2	*
chr1	294087	294088	2	*
chr1	294377	294378	2	*
chr1	294485	294486	2	*
chr1	295062	295063	2	*
chr1	295847	295848	2	*
chr1	296999	297000	2	*
chr1	297862	297863	2	*
chr1	298090	298091	2	*
chr1	298230	298231	2	*
chr1	298244	298245	2	*
chr1	298491	298492	2	*
chr1	299858	299859	2	*
chr1	300188	300189	2	*
chr1	302334	302335	2	*
chr1	302404	302405	2	*
chr1	304490	304491	2	*
chr1	306018	306019	2	*
chr1	306212	306213	2	*
chr1	306381	306382	2	*
chr1	306416	306417	2	*
chr1	306419	306420	2	*
chr1	306772	306922	151	*
chr1	307205	307206	2	*
chr1	307292	307293	2	*
chr1	307306	307307	2	*
chr1	307991	307992	2	*
chr1	308661	308662	2	*
chr1	309902	309903	2	*
chr1	309964	309965	2	*
chr1	309987	309988	2	*
chr1	310014	310015	2	*
chr1	310737	310738	2	*
chr1	312332	312333	2	*
chr1	312706	312707	2	*
chr1	312724	312725	2	*
chr1	313755	313756	2	*
chr1	317424	317425	2	*
chr1	317722	317723	2	*
chr1	318364	318365	2	*
chr1	318619	318620	2	*
chr1	318649	318650	2	*
chr1	318907	318908	2	*
chr1	320475	320476	2	*
chr1	321203	321204	2	*
chr1	321721	321722	2	*
chr1	321736	321737	2	*
chr1	321742	321743	2	*
chr1	321748	321749	2	*
chr1	322442	322443	2	*
chr1	322607	322608	2	*
chr1	323180	323181	2	*
chr1	323768	323769	2	*
chr1	324824	324825	2	*
chr1	325528	325529	2	*
chr1	326830	326831	2	*
chr1	326946	326947	2	*
chr1	326987	326988	2	*
chr1	327216	327217	2	*
chr1	329482	329483	2	*
chr1	329575	329576	2	*
chr1	329650	329651	2	*
chr1	329899	329900	2	*
chr1	330018	330019	2	*
chr1	330116	330371	256	*
chr1	330608	330609	2	*
chr1	330856	330857	2	*
chr1	330927	330928	2	*
chr1	331039	331040	2	*
chr1	331079	331080	2	*
chr1	331129	331130	2	*
chr1	331202	331203	2	*
chr1	332699	332700	2	*
chr1	332963	332964	2	*
chr1	333059	333060	2	*
chr1	334171	334172	2	*
chr1	336012	336013	2	*
chr1	341625	341626	2	*
chr1	343151	343152	2	*
chr1	343636	343637	2	*
chr1	344190	344191	2	*
chr1	344201	344202	2	*
chr1	344867	344868	2	*
chr1	346688	346689	2	*
chr1	347336	347337	2	*
chr1	347730	347731	2	*
chr1	348339	348340	2	*
chr1	349018	349019	2	*
chr1	350610	350611	2	*
chr1	351052	351053	2	*
chr1	355030	355031	2	*
chr1	355838	355839	2	*
chr1	355956	355957	2	*
chr1	356330	356331	2	*
chr1	356519	356520	2	*
chr1	356547	356548	2	*
chr1	356700	356701	2	*
chr1	358125	358126	2	*
chr1	358237	358238	2	*
chr1	358618	358619	2	*
chr1	358697	358698	2	*
chr1	361624	361625	2	*
chr1	361646	361647	2	*
chr1	363284	363285	2	*
chr1	363648	363649	2	*
chr1	363810	363811	2	*
chr1	366328	366329	2	*
chr1	366538	366539	2	*
chr1	366624	366625	2	*
chr1	368769	368770	2	*
chr1	368993	368994	2	*
chr1	368998	368999	2	*
chr1	373273	373274	2	*
chr1	373555	373556	2	*
chr1	373725	373726	2	*
chr1	373784	373785	2	*
chr1	373789	373790	2	*
chr1	374462	374463	2	*
chr1	374860	374861	2	*
chr1	375665	375666	2	*
chr1	376774	376775	2	*
chr1	378286	378287	2	*
chr1	379297	379298	2	*
chr1	379373	379374	2	*
chr1	379608	379609	2	*
chr1	379949	379950	2	*
chr1	380160	380161	2	*
chr1	381952	381953	2	*
chr1	383084	383085	2	*
chr1	383376	383377	2	*
chr1	383940	383941	2	*
chr1	384917	384918	2	*
chr1	386369	386370	2	*
chr1	388763	388764	2	*
chr1	388825	388826	2	*
chr1	388903	388904	2	*
chr1	389600	389601	2	*
chr1	391344	391345	2	*
chr1	391365	391366	2	*
chr1	391475	391476	2	*
chr1	392315	392316	2	*
chr1	392328	392329	2	*
chr1	392429	392430	2	*
chr1	392526	392527	2	*
chr1	392818	392819	2	*
chr1	392982	392983	2	*
chr1	393039	393040	2	*
chr1	393321	393322	2	*
chr1	393343	393344	2	*
chr1	393359	393360	2	*
chr1	393390	393391	2	*
chr1	393682	393683	2	*
chr1	393748	393749	2	*
chr1	394073	394074	2	*
chr1	394355	394356	2	*
chr1	394491	394492	2	*
chr1	395420	395421	2	*
chr1	395445	395446	2	*
chr1	395760	395761	2	*
chr1	397001	397004	4	*
chr1	397019	397020	2	*
chr1	397563	397565	3	*
chr1	399296	399297	2	*
chr1	402078	402079	2	*
chr1	402155	402156	2	*
chr1	402481	402482	2	*
chr1	403274	403481	208	*
chr1	403989	403990	2	*
chr1	405367	405368	2	*
chr1	405689	405690	2	*
chr1	406208	406209	2	*
chr1	406809	406810	2	*
chr1	407476	407477	2	*
chr1	408367	408368	2	*
chr1	408736	408737	2	*
chr1	408793	408794	2	*
chr1	409130	409131	2	*
chr1	410361	410362	2	*
chr1	410377	410378	2	*
chr1	412580	412581	2	*
chr1	412812	412813	2	*
chr1	413154	413155	2	*
chr1	413191	413193	3	*
chr1	413413	413414	2	*
chr1	413528	413529	2	*
chr1	413636	413637	2	*
chr1	414710	414711	2	*
chr1	414887	414888	2	*
chr1	416534	416535	2	*
chr1	417450	417451	2	*
chr1	417848	417849	2	*
chr1	418101	418102	2	*
chr1	418167	418168	2	*
chr1	418401	418404	4	*
chr1	418421	418422	2	*
chr1	418846	418847	2	*
chr1	419117	419118	2	*
chr1	419759	419760	2	*
chr1	420311	420312	2	*
chr1	420504	420505	2	*
chr1	420551	420552	2	*
chr1	420929	420930	2	*
chr1	420938	420939	2	*
chr1	420965	420966	2	*
chr1	421182	421183	2	*
chr1	421265	421266	2	*
chr1	421637	421638	2	*
chr1	421681	421682	2	*
chr1	422117	422118	2	*
chr1	422401	422402	2	*
chr1	423378	423379	2	*
chr1	424026	424027	2	*
chr1	424730	424731	2	*
chr1	424953	424954	2	*
chr1	425276	425277	2	*
chr1	426044	426045	2	*
chr1	427474	427475	2	*
chr1	428198	428199	2	*
chr1	428218	428219	2	*
chr1	429060	429061	2	*
chr1	429144	429145	2	*
chr1	429162	429163	2	*
chr1	429441	429442	2	*
chr1	429520	429521	2	*
chr1	431137	431139	3	*
chr1	431675	431676	2	*
chr1	431687	431688	2	*
chr1	431710	431711	2	*
chr1	431787	431788	2	*
chr1	432170	432171	2	*
chr1	432263	432264	2	*
chr1	432305	432306	2	*
chr1	432402	432403	2	*
chr1	433001	433002	2	*
chr1	433216	433217	2	*
chr1	433452	433453	2	*
chr1	434127	434128	2	*
chr1	436171	436173	3	*
chr1	436499	436500	2	*
chr1	436906	436907	2	*
chr1	438450	438451	2	*
chr1	438848	438849	2	*
chr1	438968	438969	2	*
chr1	439830	439831	2	*
chr1	439881	439882	2	*
chr1	440085	440086	2	*
chr1	440282	440283	2	*
chr1	440835	440836	2	*
chr1	440849	440850	2	*
chr1	440852	440853	2	*
chr1	442671	442672	2	*
chr1	442800	442801	2	*
chr1	443216	443217	2	*
chr1	443824	443825	2	*
chr1	444656	444657	2	*
chr1	445584	445585	2	*
chr1	448018	448019	2	*
chr1	449745	449746	2	*
chr1	450617	450618	2	*
chr1	450643	450644	2	*
chr1	450831	450832	2	*
chr1	451110	451111	2	*
chr1	451954	451955	2	*
chr1	454100	454101	2	*
chr1	454105	454106	2	*
chr1	455451	455452	2	*
chr1	455974	455975	2	*
chr1	456326	456327	2	*
chr1	457120	457121	2	*
chr1	457922	457923	2	*
chr1	458038	458039	2	*
chr1	458046	458047	2	*
chr1	458151	458152	2	*
chr1	458228	458229	2	*
chr1	458377	458378	2	*
chr1	458687	458688	2	*
chr1	458694	458695	2	*
chr1	458751	458752	2	*
chr1	458758	458759	2	*
chr1	460103	460104	2	*
chr1	461021	461022	2	*
chr1	461029	461030	2	*
chr1	461404	461405	2	*
chr1	461612	461613	2	*
chr1	462004	462005	2	*
chr1	463882	463883	2	*
chr1	464152	464153	2	*
chr1	464163	464164	2	*
chr1	464831	464832	2	*
chr1	465096	465097	2	*
chr1	467733	467734	2	*
chr1	468213	468214	2	*
chr1	468442	468443	2	*
chr1	468522	468523	2	*
chr1	468713	468714	2	*
chr1	469452	469453	2	*
chr1	470157	470158	2	*
chr1	470591	470592	2	*
chr1	471187	471188	2	*
chr1	471579	471580	2	*
chr1	471769	471770	2	*
chr1	472693	472694	2	*
chr1	474178	474179	2	*
chr1	475024	475025	2	*
chr1	475310	475311	2	*
chr1	475727	475728	2	*
chr1	475890	475891	2	*
chr1	475907	475908	2	*
chr1	480546	480547	2	*
chr1	480620	480621	2	*
chr1	481724	481725	2	*
chr1	481731	481732	2	*
chr1	481745	481746	2	*
chr1	481764	481765	2	*
chr1	483081	483082	2	*
chr1	483675	483676	2	*
chr1	484039	484042	4	*
chr1	484556	484557	2	*
chr1	484613	484614	2	*
chr1	485527	485528	2	*
chr1	486705	486706	2	*
chr1	487845	487846	2	*
chr1	488064	488065	2	*
chr1	488211	488212	2	*
chr1	488268	488269	2	*
chr1	489071	489072	2	*
chr1	489412	489413	2	*
chr1	490450	490451	2	*
chr1	490455	490456	2	*
chr1	490789	490790	2	*
chr1	491777	491778	2	*
chr1	492130	492131	2	*
chr1	492440	492441	2	*
chr1	492971	492972	2	*
chr1	493186	493187	2	*
chr1	494282	494283	2	*
chr1	494578	494581	4	*
chr1	494654	494655	2	*
chr1	494668	494669	2	*
chr1	494826	494827	2	*
chr1	494856	494857	2	*
chr1	495468	495469	2	*
chr1	495818	495819	2	*
chr1	495836	495838	3	*
chr1	495856	495857	2	*
chr1	496012	496013	2	*
chr1	497121	497122	2	*
chr1	497324	497325	2	*
chr1	497566	497567	2	*
chr1	497892	497893	2	*
chr1	498898	498899	2	*
chr1	499376	499377	2	*
chr1	499456	499457	2	*
chr1	500693	500694	2	*
chr1	500921	500922	2	*
chr1	500935	500936	2	*
chr1	500958	500959	2	*
chr1	501393	501394	2	*
chr1	504554	504555	2	*
chr1	504880	504881	2	*
chr1	505036	505037	2	*
chr1	505134	505135	2	*
chr1	506492	506493	2	*
chr1	506965	506966	2	*
chr1	506981	506982	2	*
chr1	507551	507552	2	*
chr1	507602	507603	2	*
chr1	507751	507752	2	*
chr1	507910	507911	2	*
chr1	507952	507953	2	*
chr1	508870	508871	2	*
chr1	509923	509924	2	*
chr1	511428	511429	2	*
chr1	511456	511457	2	*
chr1	511563	511564	2	*
chr1	511615	511616	2	*
chr1	512661	512662	2	*
chr1	514621	514622	2	*
chr1	515287	515290	4	*
chr1	515605	515606	2	*
chr1	518866	518867	2	*
chr1	518941	518942	2	*
chr1	519177	519178	2	*
chr1	519189	519190	2	*
chr1	519194	519197	4	*
chr1	519445	519446	2	*
chr1	519835	519836	2	*
chr1	520552	520553	2	*
chr1	520807	520808	2	*
chr1	521949	521950	2	*
chr1	522571	522572	2	*
chr1	523430	523431	2	*
chr1	524068	524069	2	*
chr1	524143	524148	6	*
chr1	524352	524353	2	*
chr1	524391	524392	2	*
chr1	524575	524576	2	*
chr1	524764	524766	3	*
chr1	524775	524776	2	*
chr1	524781	524782	2	*
chr1	526446	526447	2	*
chr1	527630	527631	2	*
chr1	528422	528423	2	*
chr1	528799	528800	2	*
chr1	528885	528886	2	*
chr1	530530	530531	2	*
chr1	530850	530851	2	*
chr1	531309	531310	2	*
chr1	531627	531628	2	*
chr1	532475	532476	2	*
chr1	533127	533128	2	*
chr1	534510	534511	2	*
chr1	534709	534710	2	*
chr1	534747	534748	2	*
chr1	535722	535723	2	*
chr1	535754	535755	2	*
chr1	535807	535808	2	*
chr1	536142	536143	2	*
chr1	536204	536205	2	*
chr1	536213	536214	2	*
chr1	536663	536664	2	*
chr1	536670	536671	2	*
chr1	536745	536746	2	*
chr1	537063	537064	2	*
chr1	537074	537075	2	*
chr1	540856	540857	2	*
chr1	540916	540917	2	*
chr1	542520	542521	2	*
chr1	542523	542524	2	*
chr1	543610	543611	2	*
chr1	543750	543751	2	*
chr1	544168	544170	3	*
chr1	544221	544222	2	*
chr1	544480	544481	2	*
chr1	548927	548928	2	*
chr1	548946	548947	2	*
chr1	550755	550756	2	*
chr1	551259	551260	2	*
chr1	551267	551268	2	*
chr1	553037	553038	2	*
chr1	553623	553624	2	*
chr1	554639	554640	2	*
chr1	555019	555020	2	*
chr1	555410	555411	2	*
chr1	556024	556025	2	*
chr1	556542	556543	2	*
chr1	556565	556566	2	*
chr1	556819	556820	2	*
chr1	556846	556847	2	*
chr1	557656	557657	2	*
chr1	557705	557706	2	*
chr1	557824	557825	2	*
chr1	558271	558272	2	*
chr1	559118	559119	2	*
chr1	559740	559741	2	*
chr1	560017	560018	2	*
chr1	560369	560370	2	*
chr1	560392	560393	2	*
chr1	561674	561675	2	*
chr1	561954	561955	2	*
chr1	562119	562120	2	*
chr1	562315	562316	2	*
chr1	562361	562362	2	*
chr1	563864	563865	2	*
chr1	563870	563871	2	*
chr1	564082	564083	2	*
chr1	564197	564198	2	*
chr1	564972	564973	2	*
chr1	565068	565069	2	*
chr1	565196	565197	2	*
chr1	565460	565461	2	*
chr1	565470	565471	2	*
chr1	565486	565487	2	*
chr1	565503	565504	2	*
chr1	565952	565953	2	*
chr1	566008	566011	4	*
chr1	566123	566124	2	*
chr1	566966	566967	2	*
chr1	568038	568039	2	*
chr1	568227	568228	2	*
chr1	568308	568309	2	*
chr1	568378	568379	2	*
chr1	568424	568425	2	*
chr1	568946	569180	235	*
chr1	569237	569238	2	*
chr1	569551	569552	2	*
chr1	569601	569602	2	*
chr1	569797	569798	2	*
chr1	570055	570056	2	*
chr1	570112	570113	2	*
chr1	570405	570406	2	*
chr1	570448	570449	2	*
chr1	571240	571241	2	*
chr1	571416	571417	2	*
chr1	572487	572488	2	*
chr1	573122	573123	2	*
chr1	574413	574414	2	*
chr1	576221	576222	2	*
chr1	576604	576605	2	*
chr1	576647	576648	2	*
chr1	576944	576945	2	*
chr1	576968	576969	2	*
chr1	577180	577181	2	*
chr1	577531	577532	2	*
chr1	577541	577542	2	*
chr1	578055	578056	2	*
chr1	578251	578252	2	*
chr1	580695	580696	2	*
chr1	580891	580892	2	*
chr1	581037	581038	2	*
chr1	582652	582653	2	*
chr1	582994	582995	2	*
chr1	584562	584563	2	*
chr1	585011	585012	2	*
chr1	585226	585227	2	*
chr1	585389	585390	2	*
chr1	587968	587969	2	*
chr1	589011	589012	2	*
chr1	589136	589137	2	*
chr1	589257	589258	2	*
chr1	590094	590095	2	*
chr1	590347	590348	2	*
chr1	590417	590672	256	*
chr1	591559	591560	2	*
chr1	591758	591759	2	*
chr1	591776	591777	2	*
chr1	591971	591972	2	*
chr1	592230	592231	2	*
chr1	594556	594557	2	*
chr1	597164	597351	188	*
chr1	598867	598868	2	*
chr1	598880	598881	2	*
chr1	599000	599001	2	*
chr1	601157	601158	2	*
chr1	601236	601237	2	*
chr1	602009	602010	2	*
chr1	602441	602442	2	*
chr1	602647	602648	2	*
chr1	603401	603402	2	*
chr1	604109	604110	2	*
chr1	604476	604477	2	*
chr1	604592	604593	2	*
chr1	605380	605381	2	*
chr1	608924	608925	2	*
chr1	609068	609069	2	*
chr1	610014	610015	2	*
chr1	610363	610364	2	*
chr1	610419	610420	2	*
chr1	611365	611366	2	*
chr1	611387	611388	2	*
chr1	611500	611501	2	*
chr1	611697	611698	2	*
chr1	611818	611819	2	*
chr1	612185	612186	2	*
chr1	612204	612205	2	*
chr1	612328	612329	2	*
chr1	612346	612347	2	*
chr1	612358	612359	2	*
chr1	613015	613016	2	*
chr1	613298	613299	2	*
chr1	613411	613412	2	*
chr1	613546	613547	2	*
chr1	613705	613706	2	*
chr1	613732	613733	2	*
chr1	614394	614395	2	*
chr1	614538	614541	4	*
chr1	616059	616060	2	*
chr1	616493	616494	2	*
chr1	616577	616578	2	*
chr1	616600	616601	2	*
chr1	616777	616778	2	*
chr1	617289	617290	2	*
chr1	617522	617523	2	*
chr1	617769	617770	2	*
chr1	617830	617831	2	*
chr1	618064	618065	2	*
chr1	618120	618121	2	*
chr1	618766	618767	2	*
chr1	619188	619189	2	*
chr1	619501	619502	2	*
chr1	619525	619526	2	*
chr1	619987	619988	2	*
chr1	620122	620123	2	*
chr1	620208	620209	2	*
chr1	620217	620218	2	*
chr1	620483	620484	2	*
chr1	620919	620920	2	*
chr1	620930	620931	2	*
chr1	621171	621174	4	*
chr1	621178	621179	2	*
chr1	621381	621382	2	*
chr1	621779	621780	2	*
chr1	623007	623008	2	*
chr1	623055	623321	267	*
chr1	623389	623390	2	*
chr1	623897	623898	2	*
chr1	624523	624524	2	*
chr1	624845	624846	2	*
chr1	625008	625009	2	*
chr1	625157	625158	2	*
chr1	625237	625241	5	*
chr1	625337	625338	2	*
chr1	625350	625351	2	*
chr1	625430	625431	2	*
chr1	625433	625434	2	*
chr1	625615	625616	2	*
chr1	625686	625687	2	*
chr1	625725	625726	2	*
chr1	625968	625969	2	*
chr1	626060	626061	2	*
chr1	626088	626089	2	*
chr1	626108	626109	2	*
chr1	626175	626176	2	*
chr1	627175	627176	2	*
chr1	627216	627217	2	*
chr1	627881	627882	2	*
chr1	628853	628854	2	*
chr1	628903	628904	2	*
chr1	628991	628992	2	*
chr1	629101	629102	2	*
chr1	629192	629193	2	*
chr1	629335	629336	2	*
chr1	629561	629562	2	*
chr1	629591	629592	2	*
chr1	629609	629610	2	*
chr1	629686	629687	2	*
chr1	629936	629937	2	*
chr1	630062	630063	2	*
chr1	632209	632210	2	*
chr1	632276	632277	2	*
chr1	632813	632814	2	*
chr1	633268	633269	2	*
chr1	633584	633585	2	*
chr1	633963	633964	2	*
chr1	634208	634209	2	*
chr1	635403	635404	2	*
chr1	636003	636004	2	*
chr1	636346	636347	2	*
chr1	636529	636530	2	*
chr1	636906	636907	2	*
chr1	636930	636931	2	*
chr1	637095	637096	2	*
chr1	637480	637481	2	*
chr1	637554	637555	2	*
chr1	637707	637708	2	*
chr1	637719	637720	2	*
chr1	637785	637921	137	*
chr1	638108	638109	2	*
chr1	638737	638738	2	*
chr1	639355	639356	2	*
chr1	639372	639373	2	*
chr1	639612	639613	2	*
chr1	639690	639691	2	*
chr1	640131	640132	2	*
chr1	640272	640273	2	*
chr1	640286	640287	2	*
chr1	640312	640313	2	*
chr1	640649	640650	2	*
chr1	640654	640655	2	*
chr1	640865	640866	2	*
chr1	641246	641247	2	*
chr1	641517	641518	2	*
chr1	642256	642257	2	*
chr1	642711	642712	2	*
chr1	644221	644222	2	*
chr1	644463	644464	2	*
chr1	644479	644480	2	*
chr1	644940	644941	2	*
chr1	644964	644965	2	*
chr1	645014	645016	3	*
chr1	645307	645308	2	*
chr1	645998	645999	2	*
chr1	646506	646507	2	*
chr1	647518	647519	2	*
chr1	647642	647643	2	*
chr1	647793	647794	2	*
chr1	648004	648005	2	*
chr1	648031	648032	2	*
chr1	648114	648115	2	*
chr1	648242	648243	2	*
chr1	648828	648829	2	*
chr1	648965	648966	2	*
chr1	649185	649186	2	*
chr1	651056	651057	2	*
chr1	651077	651078	2	*
chr1	651388	651389	2	*
chr1	651782	651783	2	*
chr1	652133	652134	2	*
chr1	652146	652147	2	*
chr1	652640	652641	2	*
chr1	653807	653808	2	*
chr1	655241	655242	2	*
chr1	655249	655250	2	*
chr1	655794	655795	2	*
chr1	656079	656080	2	*
chr1	656123	656124	2	*
chr1	656479	656480	2	*
chr1	657886	657887	2	*
chr1	658728	658729	2	*
chr1	659461	659462	2	*
chr1	660274	660275	2	*
chr1	660965	660966	2	*
chr1	661266	661267	2	*
chr1	662013	662014	2	*
chr1	662017	662018	2	*
chr1	662286	662287	2	*
chr1	662703	662704	2	*
chr1	662757	662758	2	*
chr1	662797	662798	2	*
chr1	663104	663105	2	*
chr1	663407	663408	2	*
chr1	663419	663420	2	*
chr1	664048	664049	2	*
chr1	666026	666027	2	*
chr1	666416	666417	2	*
chr1	667054	667055	2	*
chr1	667065	667066	2	*
chr1	667767	667768	2	*
chr1	667952	667953	2	*
chr1	668385	668503	119	*
chr1	669385	669386	2	*
chr1	670894	670895	2	*
chr1	671074	671075	2	*
chr1	671612	671613	2	*
chr1	673073	673074	2	*
chr1	673481	673482	2	*
chr1	673823	673824	2	*
chr1	675001	675002	2	*
chr1	675077	675078	2	*
chr1	675116	675117	2	*
chr1	675476	675477	2	*
chr1	675748	675749	2	*
chr1	676417	676418	2	*
chr1	676521	676522	2	*
chr1	676973	676974	2	*
chr1	677703	677704	2	*
chr1	678055	678056	2	*
chr1	678499	678500	2	*
chr1	679035	679036	2	*
chr1	679444	679445	2	*
chr1	679694	679695	2	*
chr1	679872	679873	2	*
chr1	679943	679944	2	*
chr1	680171	680172	2	*
chr1	680188	680189	2	*
chr1	680968	680969	2	*
chr1	681151	681152	2	*
chr1	681217	681218	2	*
chr1	681500	681501	2	*
chr1	681724	681725	2	*
chr1	681917	681918	2	*
chr1	682315	682316	2	*
chr1	682715	682716	2	*
chr1	682835	682836	2	*
chr1	685811	685812	2	*
chr1	686606	686609	4	*
chr1	686659	686660	2	*
chr1	686756	686757	2	*
chr1	686957	686958	2	*
chr1	687286	687287	2	*
chr1	687291	687292	2	*
chr1	687301	687302	2	*
chr1	687605	687606	2	*
chr1	687902	687903	2	*
chr1	688377	688378	2	*
chr1	688505	688506	2	*
chr1	689233	689234	2	*
chr1	689240	689241	2	*
chr1	689987	689988	2	*
chr1	690351	690352	2	*
chr1	690664	690665	2	*
chr1	691544	691545	2	*
chr1	692138	692139	2	*
chr1	693063	693064	2	*
chr1	693504	693505	2	*
chr1	694240	694241	2	*
chr1	694250	694251	2	*
chr1	694727	694728	2	*
chr1	695107	695108	2	*
chr1	695150	695151	2	*
chr1	695276	695277	2	*
chr1	696908	696909	2	*
chr1	698361	698362	2	*
chr1	698906	698907	2	*
chr1	698955	698956	2	*
chr1	699951	699952	2	*
chr1	699977	699978	2	*
chr1	700176	700177	2	*
chr1	702719	702720	2	*
chr1	702904	702905	2	*
chr1	703475	703476	2	*
chr1	703478	703479	2	*
chr1	704491	704492	2	*
chr1	704659	704660	2	*
chr1	704829	704830	2	*
chr1	705253	705254	2	*
chr1	705804	705805	2	*
chr1	706071	706072	2	*
chr1	707900	707901	2	*
chr1	707938	707939	2	*
chr1	708741	708742	2	*
chr1	708774	708775	2	*
chr1	708869	708872	4	*
chr1	709162	709163	2	*
chr1	709297	709298	2	*
chr1	709440	709441	2	*
chr1	710192	710193	2	*
chr1	710636	710637	2	*
chr1	710761	710762	2	*
chr1	710825	710826	2	*
chr1	710896	710897	2	*
chr1	711041	711042	2	*
chr1	711071	711072	2	*
chr1	711187	711188	2	*
chr1	713294	713295	2	*
chr1	713453	713454	2	*
chr1	714603	714604	2	*
chr1	715504	715505	2	*
chr1	716156	716157	2	*
chr1	716770	716771	2	*
chr1	716791	716792	2	*
chr1	717085	717086	2	*
chr1	718083	718084	2	*
chr1	718261	718262	2	*
chr1	718269	718270	2	*
chr1	718303	718304	2	*
chr1	718477	718478	2	*
chr1	718578	718579	2	*
chr1	719214	719215	2	*
chr1	719229	719230	2	*
chr1	719263	719264	2	*
chr1	719290	719291	2	*
chr1	719416	719417	2	*
chr1	719599	719600	2	*
chr1	719662	719663	2	*
chr1	720372	720373	2	*
chr1	720897	720898	2	*
chr1	724220	724221	2	*
chr1	724405	724406	2	*
chr1	724888	724889	2	*
chr1	725304	725305	2	*
chr1	725533	725534	2	*
chr1	725779	725780	2	*
chr1	725816	725817	2	*
chr1	726029	726030	2	*
chr1	726336	726337	2	*
chr1	726346	726347	2	*
chr1	726582	726583	2	*
chr1	726695	726696	2	*
chr1	726707	726708	2	*
chr1	727879	728027	149	*
chr1	729251	729252	2	*
chr1	729295	729296	2	*
chr1	730476	730477	2	*
chr1	730596	730597	2	*
chr1	730717	730718	2	*
chr1	730858	730859	2	*
chr1	731539	731540	2	*
chr1	731989	731990	2	*
chr1	732263	732264	2	*
chr1	732450	732451	2	*
chr1	732579	732580	2	*
chr1	733258	733259	2	*
chr1	733930	733931	2	*
chr1	733955	733956	2	*
chr1	734558	734559	2	*
chr1	734570	734571	2	*
chr1	734819	734820	2	*
chr1	735131	735132	2	*
chr1	735400	735401	2	*
chr1	735645	735646	2	*
chr1	736038	736039	2	*
chr1	736418	736419	2	*
chr1	736599	736600	2	*
chr1	736948	736949	2	*
chr1	736998	736999	2	*
chr1	737015	737016	2	*
chr1	737044	737045	2	*
chr1	737622	737623	2	*
chr1	737661	737662	2	*
chr1	737833	737834	2	*
chr1	737877	737878	2	*
chr1	738515	738516	2	*
chr1	740108	740109	2	*
chr1	741020	741021	2	*
chr1	742472	742473	2	*
chr1	743193	743194	2	*
chr1	744079	744080	2	*
chr1	744559	744561	3	*
chr1	744573	744574	2	*
chr1	744693	744694	2	*
chr1	745615	745616	2	*
chr1	746201	746202	2	*
chr1	746956	746957	2	*
chr1	746959	746960	2	*
chr1	746965	746966	2	*
chr1	747245	747246	2	*
chr1	748971	748972	2	*
chr1	750335	750336	2	*
chr1	750715	750716	2	*
chr1	750957	750958	2	*
chr1	751617	751618	2	*
chr1	751730	751731	2	*
chr1	751788	751789	2	*
chr1	751814	751815	2	*
chr1	752021	752022	2	*
chr1	752121	752219	99	*
chr1	752521	752522	2	*
chr1	752950	752951	2	*
chr1	753444	753445	2	*
chr1	753787	753788	2	*
chr1	754729	754730	2	*
chr1	754765	754766	2	*
chr1	755112	755113	2	*
chr1	755182	755183	2	*
chr1	755190	755191	2	*
chr1	755259	755260	2	*
chr1	755605	755606	2	*
chr1	755622	755623	2	*
chr1	755635	755636	2	*
chr1	755818	755821	4	*
chr1	755884	755885	2	*
chr1	756085	756086	2	*
chr1	756290	756291	2	*
chr1	756395	756396	2	*
chr1	757127	757128	2	*
chr1	758663	758664	2	*
chr1	759960	759961	2	*
chr1	761608	761609	2	*
chr1	763224	763225	2	*
chr1	764228	764229	2	*
chr1	764248	764249	2	*
chr1	764396	764397	2	*
chr1	765427	765428	2	*
chr1	765500	765501	2	*
chr1	765523	765524	2	*
chr1	765696	765697	2	*
chr1	765969	765970	2	*
chr1	766007	766008	2	*
chr1	766549	766550	2	*
chr1	767378	767379	2	*
chr1	767888	767889	2	*
chr1	768210	768211	2	*
chr1	768832	768833	2	*
chr1	769667	769668	2	*
chr1	770957	770958	2	*
chr1	771012	771013	2	*
chr1	772484	772485	2	*
chr1	775514	775515	2	*
chr1	776699	776700	2	*
chr1	776804	776805	2	*
chr1	776961	776962	2	*
chr1	777564	777565	2	*
chr1	777771	777772	2	*
chr1	777918	777919	2	*
chr1	778157	778158	2	*
chr1	778242	778243	2	*
chr1	778392	778393	2	*
chr1	778437	778438	2	*
chr1	779296	779297	2	*
chr1	779301	779302	2	*
chr1	779311	779312	2	*
chr1	779728	779729	2	*
chr1	779957	779958	2	*
chr1	780286	780287	2	*
chr1	780425	780426	2	*
chr1	780455	780456	2	*
chr1	780460	780463	4	*
chr1	780857	780858	2	*
chr1	781381	781382	2	*
chr1	781408	781409	2	*
chr1	783050	783051	2	*
chr1	783726	783727	2	*
chr1	784077	784078	2	*
chr1	784149	784150	2	*
chr1	784582	784583	2	*
chr1	784599	784600	2	*
chr1	784608	784609	2	*
chr1	784645	784646	2	*
chr1	784828	784829	2	*
chr1	785193	785194	2	*
chr1	785582	785583	2	*
chr1	786148	786149	2	*
chr1	786172	786173	2	*
chr1	786200	786201	2	*
chr1	788007	788008	2	*
chr1	788986	788987	2	*
chr1	789496	789497	2	*
chr1	789737	789738	2	*
chr1	789944	790182	239	*
chr1	791164	791165	2	*
chr1	796252	796253	2	*
chr1	796269	796270	2	*
chr1	796994	796995	2	*
chr1	797377	797378	2	*
chr1	797481	797482	2	*
chr1	798180	798181	2	*
chr1	798387	798388	2	*
chr1	802027	802028	2	*
chr1	802043	802044	2	*
chr1	803318	803319	2	*
chr1	803631	803632	2	*
chr1	804187	804188	2	*
chr1	804637	804638	2	*
chr1	805049	805050	2	*
chr1	805323	805324	2	*
chr1	805362	805363	2	*
chr1	807171	807172	2	*
chr1	807551	807552	2	*
chr1	807923	807924	2	*
chr1	808373	808374	2	*
chr1	808449	808452	4	*
chr1	808870	808871	2	*
chr1	810054	810055	2	*
chr1	810395	810396	2	*
chr1	811025	811026	2	*
chr1	811892	811893	2	*
chr1	812167	812168	2	*
chr1	812214	812215	2	*
chr1	812257	812258	2	*
chr1	812891	812892	2	*
chr1	813599	813600	2	*
chr1	813824	813825	2	*
chr1	814446	814447	2	*
chr1	815332	815333	2	*
chr1	815496	815497	2	*
chr1	815667	815668	2	*
chr1	815702	815703	2	*
chr1	819081	819082	2	*
chr1	819109	819110	2	*
chr1	819140	819141	2	*
chr1	819195	819196	2	*
chr1	819288	819289	2	*
chr1	819629	819630	2	*
chr1	820229	820230	2	*
chr1	820296	820297	2	*
chr1	820798	820799	2	*
chr1	820814	820815	2	*
chr1	821067	821068	2	*
chr1	821133	821134	2	*
chr1	821527	821528	2	*
chr1	821654	821655	2	*
chr1	821682	821683	2	*
chr1	822342	822343	2	*
chr1	822655	822656	2	*
chr1	823436	823437	2	*
chr1	824169	824170	2	*
chr1	824700	824701	2	*
chr1	825133	825134	2	*
chr1	825398	825399	2	*
chr1	825798	825799	2	*
chr1	825810	825811	2	*
chr1	825820	825821	2	*
chr1	825837	825838	2	*
chr1	826616	826617	2	*
chr1	826753	826754	2	*
chr1	826774	826775	2	*
chr1	828032	828033	2	*
chr1	828569	828570	2	*
chr1	830558	830559	2	*
chr1	830587	830588	2	*
chr1	830590	830591	2	*
chr1	831023	831024	2	*
chr1	831265	831266	2	*
chr1	831402	831403	2	*
chr1	831415	831416	2	*
chr1	832035	832036	2	*
chr1	832051	832052	2	*
chr1	832218	832219	2	*
chr1	832490	832491	2	*
chr1	832606	832847	242	*
chr1	832942	832943	2	*
chr1	833007	833008	2	*
chr1	833298	833299	2	*
chr1	833555	833556	2	*
chr1	834559	834560	2	*
chr1	834926	834927	2	*
chr1	834951	834952	2	*
chr1	835028	835029	2	*
chr1	835959	835960	2	*
chr1	837110	837111	2	*
chr1	838236	838237	2	*
chr1	838314	838315	2	*
chr1	838569	838570	2	*
chr1	839106	839107	2	*
chr1	839847	839848	2	*
chr1	839855	839856	2	*
chr1	839867	839868	2	*
chr1	840269	840270	2	*
chr1	840489	840490	2	*
chr1	840508	840509	2	*
chr1	841279	841280	2	*
chr1	841633	841634	2	*
chr1	841666	841667	2	*
chr1	842333	842334	2	*
chr1	842464	842465	2	*
chr1	842519	842520	2	*
chr1	842681	842682	2	*
chr1	842769	842770	2	*
chr1	842780	842781	2	*
chr1	842996	842997	2	*
chr1	843034	843035	2	*
chr1	843093	843094	2	*
chr1	843425	843426	2	*
chr1	843559	843560	2	*
chr1	843751	843752	2	*
chr1	843916	843917	2	*
chr1	843932	843933	2	*
chr1	844065	844066	2	*
chr1	844099	844100	2	*
chr1	844290	844291	2	*
chr1	844809	844810	2	*
chr1	845206	845207	2	*
chr1	845211	845212	2	*
chr1	845312	845313	2	*
chr1	845342	845343	2	*
chr1	845718	845719	2	*
chr1	845990	845991	2	*
chr1	847472	847473	2	*
chr1	847639	847640	2	*
chr1	847686	847687	2	*
chr1	848134	848135	2	*
chr1	849031	849032	2	*
chr1	849198	849199	2	*
chr1	851543	851544	2	*
chr1	851647	851648	2	*
chr1	852065	852066	2	*
chr1	852113	852114	2	*
chr1	852448	852449	2	*
chr1	852709	852710	2	*
chr1	852986	852987	2	*
chr1	853048	853049	2	*
chr1	853197	853198	2	*
chr1	853308	853309	2	*
chr1	853403	853404	2	*
chr1	853416	853417	2	*
chr1	853660	853661	2	*
chr1	853908	853909	2	*
chr1	854525	854526	2	*
chr1	854575	854576	2	*
chr1	854815	854816	2	*
chr1	854944	854945	2	*
chr1	855167	855168	2	*
chr1	855707	855708	2	*
chr1	855933	855934	2	*
chr1	856164	856165	2	*
chr1	856175	856176	2	*
chr1	856257	856258	2	*
chr1	856265	856266	2	*
chr1	856617	856618	2	*
chr1	857009	857010	2	*
chr1	857632	857633	2	*
chr1	857702	857835	134	*
chr1	858107	858108	2	*
chr1	858692	858693	2	*
chr1	858821	858822	2	*
chr1	859555	859556	2	*
chr1	859637	859638	2	*
chr1	859712	859713	2	*
chr1	860043	860044	2	*
chr1	860560	860561	2	*
chr1	860748	860749	2	*
chr1	860943	860946	4	*
chr1	861752	861753	2	*
chr1	861763	861764	2	*
chr1	861902	861903	2	*
chr1	862894	863126	233	*
chr1	863633	863634	2	*
chr1	863667	863668	2	*
chr1	863681	863682	2	*
chr1	863704	863705	2	*
chr1	864200	864454	255	*
chr1	865734	865735	2	*
chr1	866139	866140	2	*
chr1	866208	866209	2	*
chr1	866412	866413	2	*
chr1	867187	867188	2	*
chr1	867743	867744	2	*
chr1	868412	868413	2	*
chr1	868455	868456	2	*
chr1	869136	869137	2	*
chr1	869879	869880	2	*
chr1	869987	869988	2	*
chr1	870359	870361	3	*
chr1	871330	871331	2	*
chr1	871530	871531	2	*
chr1	871602	871603	2	*
chr1	871620	871621	2	*
chr1	872414	872415	2	*
chr1	872837	872838	2	*
chr1	874565	874566	2	*
chr1	875182	875183	2	*
chr1	875388	875389	2	*
chr1	875416	875417	2	*
chr1	875420	875421	2	*
chr1	877110	877111	2	*
chr1	877461	877462	2	*
chr1	877905	877906	2	*
chr1	877909	877910	2	*
chr1	878863	878864	2	*
chr1	880626	880627	2	*
chr1	881028	881029	2	*
chr1	881950	881951	2	*
chr1	882332	882333	2	*
chr1	882781	882782	2	*
chr1	883315	883316	2	*
chr1	883398	883399	2	*
chr1	883426	883427	2	*
chr1	883433	883434	2	*
chr1	883457	883458	2	*
chr1	884950	884951	2	*
chr1	886114	886115	2	*
chr1	886835	886836	2	*
chr1	886838	886839	2	*
chr1	887196	887197	2	*
chr1	887862	887863	2	*
chr1	887995	887996	2	*
chr1	888164	888165	2	*
chr1	888743	888744	2	*
chr1	890904	890905	2	*
chr1	893465	893466	2	*
chr1	893577	893578	2	*
chr1	894281	894282	2	*
chr1	894874	894875	2	*
chr1	895237	895238	2	*
chr1	895771	895772	2	*
chr1	895934	895935	2	*
chr1	896174	896175	2	*
chr1	896738	896739	2	*
chr1	896947	896948	2	*
chr1	898631	898632	2	*
chr1	899115	899116	2	*
chr1	900752	900753	2	*
chr1	901132	901133	2	*
chr1	901363	901364	2	*
chr1	902423	902424	2	*
chr1	902837	902838	2	*
chr1	903073	903074	2	*
chr1	903423	903424	2	*
chr1	903446	903447	2	*
chr1	903767	903768	2	*
chr1	904812	904813	2	*
chr1	905665	905666	2	*
chr1	905683	905684	2	*
chr1	905738	905739	2	*
chr1	905920	905921	2	*
chr1	906215	906473	259	*
chr1	906518	906519	2	*
chr1	906567	906568	2	*
chr1	906588	906589	2	*
chr1	907351	907352	2	*
chr1	907518	907519	2	*
chr1	907648	907649	2	*
chr1	909000	909001	2	*
chr1	909024	909025	2	*
chr1	911000	911001	2	*
chr1	911708	911709	2	*
chr1	911928	911929	2	*
chr1	911989	911990	2	*
chr1	912102	912103	2	*
chr1	912394	912395	2	*
chr1	913016	913017	2	*
chr1	913615	913616	2	*
chr1	914256	914257	2	*
chr1	914502	914503	2	*
chr1	914929	914930	2	*
chr1	914974	914975	2	*
chr1	915162	915163	2	*
chr1	915278	915279	2	*
chr1	915718	915719	2	*
chr1	917120	917121	2	*
chr1	917141	917142	2	*
chr1	917271	917272	2	*
chr1	917715	917716	2	*
chr1	918384	918385	2	*
chr1	920116	920117	2	*
chr1	920691	920692	2	*
chr1	920738	920739	2	*
chr1	920981	920982	2	*
chr1	922138	922139	2	*
chr1	924101	924102	2	*
chr1	925000	925001	2	*
chr1	926093	926094	2	*
chr1	927151	927152	2	*
chr1	927815	927816	2	*
chr1	927837	927838	2	*
chr1	929616	929617	2	*
chr1	929854	929855	2	*
chr1	929859	929860	2	*
chr1	931439	931440	2	*
chr1	931527	931528	2	*
chr1	932612	932613	2	*
chr1	933492	933493	2	*
chr1	933754	933755	2	*
chr1	933805	933806	2	*
chr1	933981	933982	2	*
chr1	934097	934098	2	*
chr1	934267	934268	2	*
chr1	934441	934442	2	*
chr1	934696	934697	2	*
chr1	934802	934803	2	*
chr1	934941	934942	2	*
chr1	935196	935197	2	*
chr1	935492	935493	2	*
chr1	935511	935512	2	*
chr1	935734	935735	2	*
chr1	936054	936055	2	*
chr1	936575	936576	2	*
chr1	937584	937585	2	*
chr1	938343	938344	2	*
chr1	940038	940039	2	*
chr1	940335	940336	2	*
chr1	940499	940500	2	*
chr1	940851	940852	2	*
chr1	941285	941286	2	*
chr1	941796	941797	2	*
chr1	941802	941803	2	*
chr1	942466	942467	2	*
chr1	943378	943379	2	*
chr1	943600	943601	2	*
chr1	944235	944236	2	*
chr1	944243	944244	2	*
chr1	944519	944520	2	*
chr1	945203	945204	2	*
chr1	945226	945227	2	*
chr1	945439	945440	2	*
chr1	946725	946726	2	*
chr1	946891	946892	2	*
chr1	946917	946918	2	*
chr1	948378	948381	4	*
chr1	948581	948582	2	*
chr1	948615	948616	2	*
chr1	949092	949093	2	*
chr1	950973	950974	2	*
chr1	951630	951631	2	*
chr1	951683	951684	2	*
chr1	952529	952530	2	*
chr1	954925	954926	2	*
chr1	954956	954957	2	*
chr1	955336	955337	2	*
chr1	956574	956575	2	*
chr1	956771	956772	2	*
chr1	958594	958595	2	*
chr1	959160	959161	2	*
chr1	959556	959557	2	*
chr1	960117	960118	2	*
chr1	960649	960650	2	*
chr1	960954	960955	2	*
chr1	961798	961799	2	*
chr1	962142	962143	2	*
chr1	962614	962615	2	*
chr1	962729	962730	2	*
chr1	962891	962892	2	*
chr1	963679	963680	2	*
chr1	964033	964034	2	*
chr1	964262	964263	2	*
chr1	964445	964446	2	*
chr1	964630	964631	2	*
chr1	965424	965425	2	*
chr1	965724	965725	2	*
chr1	965821	965822	2	*
chr1	966854	966855	2	*
chr1	967625	967626	2	*
chr1	967629	967632	4	*
chr1	967669	967670	2	*
chr1	968345	968346	2	*
chr1	968572	968573	2	*
chr1	969568	969569	2	*
chr1	969765	969766	2	*
chr1	969943	969944	2	*
chr1	970187	970188	2	*
chr1	970194	970195	2	*
chr1	970221	970222	2	*
chr1	970813	970814	2	*
chr1	971147	971148	2	*
chr1	971162	971163	2	*
chr1	971823	971824	2	*
chr1	972680	972681	2	*
chr1	973226	973227	2	*
chr1	974411	974412	2	*
chr1	974434	974435	2	*
chr1	974920	974921	2	*
chr1	975119	975120	2	*
chr1	975144	975145	2	*
chr1	975225	975226	2	*
chr1	976050	976051	2	*
chr1	976103	976104	2	*
chr1	976240	976241	2	*
chr1	976659	976660	2	*
chr1	976708	976709	2	*
chr1	976814	976815	2	*
chr1	976884	976885	2	*
[truncated: 124,241 more rows]
