# Supplementary material for: Tracking single-cell evolution using clock-like chromatin accessibility loci
Source: Nat Biotechnol. 2024 May 9;43(5):784–98. doi: 10.1038/s41587-024-02241-z (PMC12084158; doi:10.1038/s41587-024-02241-z)
Supplement: Supplementary file 4 — Datasets used in this study and quality control basic statistics for datasets with raw data available. [file 41587_2024_2241_MOESM4_ESM.xlsx]

## Sheet: Data Source in Main Figures
Figure ID	Data source	Download link	Reference
Figure 1b	in-house	https://ngdc.cncb.ac.cn/omix/release/OMIX005823	Qian, K., DNA methylation in human aging process. OMIX005823. Open Archive for Miscellaneous Data (2024).
Figure 1e-f (zygote, pre-ZGA, ZGA, ICM, hESC)	PRJNA494280; PRJNA394846	https://www.ncbi.nlm.nih.gov/bioproject/PRJNA394846/ https://www.ncbi.nlm.nih.gov/bioproject/?term=PRJNA494280	Liu, L. et al. An integrated chromatin accessibility and transcriptome landscape of human pre-implantation embryos. Nat Commun 10, 364 (2019) Wu, J. et al. Chromatin analysis in human early development reveals epigenetic transition during ZGA. Nature 557, 256-260 (2018).
Figure 1e-f placenta	in-house	https://ngdc.cncb.ac.cn/gsa-human/browse/HRA001423	Wei, Y., Epigenomes and transcriptomes in preeclampsia placenta. HRA001423. GSA for human. (2024).
Figure 2b-2c	GSE178969	https://www.ncbi.nlm.nih.gov/geo	Fabian P, Tseng KC, Thiruppathy M, Arata C et al. Lifelong single-cell profiling of cranial neural crest diversification in zebrafish. Nat Commun 2022 Jan 10;13(1):13. PMID: 35013168
Figure 2f	GSE190130	https://www.ncbi.nlm.nih.gov/geo	Calderon D, Blecher-Gonen R, Huang X, Secchia S et al. The continuum of <i>Drosophila</i> embryonic development at single-cell resolution. Science 2022 Aug 5;377(6606):eabn5800. PMID: 35926038
Figure 3a-e	CNP0001454	https://db.cngb.org/search/project/CNP0001454/	Mazid, M.A., Ward, C., Luo, Z. et al. Rolling back human pluripotent stem cells to an eight-cell embryo-like stage. Nature 605, 315–324 (2022). https://doi.org/10.1038/s41586-022-04625-0
Figure 3f-h	GSE178324	https://www.ncbi.nlm.nih.gov/geo	Guan, J., Wang, G., Wang, J. et al. Chemical reprogramming of human somatic cells to pluripotent stem cells. Nature 605, 325–331 (2022). https://doi.org/10.1038/s41586-022-04593-5
Figure 3i-j	GSE178966	https://www.ncbi.nlm.nih.gov/geo	Guan, J., Wang, G., Wang, J. et al. Chemical reprogramming of human somatic cells to pluripotent stem cells. Nature 605, 325–331 (2022). https://doi.org/10.1038/s41586-022-04593-5
Figure 4	GSE142745	https://github.com/caleblareau/mtscATACpaper_reproducibility	Lareau, C.A., Ludwig, L.S., Muus, C. et al. Massively parallel single-cell mitochondrial DNA genotyping and chromatin profiling. Nat Biotechnol 39, 451–461 (2021). https://doi.org/10.1038/s41587-020-0645-6
Figure 5	GSE129785	https://www.ncbi.nlm.nih.gov/geo	Satpathy AT, Granja JM, Yost KE, Qi Y, Meschi F, McDermott GP, Olsen BN, Mumbach MR, Pierce SE, Corces MR, Shah P, Bell JC, Jhutty D, Nemec CM, Wang J, Wang L, Yin Y, Giresi PG, Chang ALS, Zheng GXY, Greenleaf WJ, Chang HY. Massively parallel single-cell chromatin landscapes of human immune cell development and intratumoral T cell exhaustion. Nat Biotechnol. 2019 Aug;37(8):925-936. doi: 10.1038/s…
Figure 6	GSE162170	https://www.ncbi.nlm.nih.gov/geo	Trevino AE, Müller F, Andersen J, Sundaram L, Kathiria A, Shcherbina A, Farh K, Chang HY, Pașca AM, Kundaje A, Pașca SP, Greenleaf WJ. Chromatin and gene-regulatory dynamics of the developing human cerebral cortex at single-cell resolution. Cell. 2021 Sep 16;184(19):5053-5069.e23. doi: 10.1016/j.cell.2021.07.039. Epub 2021 Aug 13. PMID: 34390642.
Extended Data Figure 1	GSE166547	https://www.ncbi.nlm.nih.gov/geo	Wang Q, Zhang Y, Zhang B, Fu Y, Zhao X, Zhang J, Zuo K, Xing Y, Jiang S, Qin Z, Li E, Guo H, Liu Z, Yang J. Single-cell chromatin accessibility landscape in kidney identifies additional cell-of-origin in heterogenous papillary renal cell carcinoma. Nat Commun. 2022 Jan 10;13(1):31. doi: 10.1038/s41467-021-27660-3. PMID: 35013217; PMCID: PMC8748507.
Extended Data Figure 2	GSE139136;GSE163655;GSE163656	https://www.ncbi.nlm.nih.gov/geo	Nikolic A, Singhal D, Ellestad K, Johnston M, Shen Y, Gillmor A, Morrissy S, Cairncross JG, Jones S, Lupien M, Chan JA, Neri P, Bahlis N, Gallo M. Copy-scAT: Deconvoluting single-cell chromatin accessibility of genetic subclones in cancer. Sci Adv. 2021 Oct 15;7(42):eabg6045. doi: 10.1126/sciadv.abg6045. Epub 2021 Oct 13. PMID: 34644115; PMCID: PMC8514091.

## Sheet: Data Source in Sup Figure
Figure ID	Data source	Reference
Supplementary Figure 1a-c	human DNAm Age by capture assay, in-house	This study
Supplementary Figure 1d-g	mouse DNAm Age by MArchPCR , in-house	This study
Supplementary Figure 2	GSE74912	Corces MR, Buenrostro JD, Wu B, Greenside PG et al. Lineage-specific and single-cell chromatin accessibility charts human hematopoiesis and leukemia evolution. Nat Genet 2016 Oct;48(10):1193-203. PMID: 27526324
Supplementary Figure 3d	human placenta scATAC, in-house	This study
Supplementary Figure 4a	GSE74912	Corces MR, Buenrostro JD, Wu B, Greenside PG et al. Lineage-specific and single-cell chromatin accessibility charts human hematopoiesis and leukemia evolution. Nat Genet 2016 Oct;48(10):1193-203. PMID: 27526324
Supplementary Figure 4b	GSE89895	Banovich NE, Li YI, Raj A, Ward MC et al. Impact of regulatory variation across human iPSCs and differentiated cells. Genome Res 2018 Jan;28(1):122-131. PMID: 29208628
Supplementary Figure 5a-c	GSE74912	Corces MR, Buenrostro JD, Wu B, Greenside PG et al. Lineage-specific and single-cell chromatin accessibility charts human hematopoiesis and leukemia evolution. Nat Genet 2016 Oct;48(10):1193-203. PMID: 27526324
Supplementary Figure 5d	GSE89895	Banovich NE, Li YI, Raj A, Ward MC et al. Impact of regulatory variation across human iPSCs and differentiated cells. Genome Res 2018 Jan;28(1):122-131. PMID: 29208628
Supplementary Figure 5e	GSE179606	Giles JR, Manne S, Freilich E, Oldridge DA et al. Human epigenetic and transcriptional T cell differentiation atlas for identifying functional T cell-specific enhancers. Immunity 2022 Mar 8;55(3):557-574.e7. PMID: 35263570
Supplementary Figure 6	ShareSeq with MEF and human PBMC, in-house	This study
Supplementary Figure 7	ShareSeq with MEF and human PBMC, in-house	This study
Supplementary Figure 8	ShareSeq and DNAm Age with sorted pMEF, in-house	This study
Supplementary Figure 9	DNAm Age sorted pMEF, in-house	This study
Supplementary Figure 10	GSE65360	Buenrostro JD, Wu B, Litzenburger UM, Ruff D et al. Single-cell chromatin accessibility reveals principles of regulatory variation. Nature 2015 Jul 23;523(7561):486-90. PMID: 26083756
Supplementary Figure 11	GSE163579	Penter L, Gohil SH, Lareau C, Ludwig LS et al. Longitudinal Single-Cell Dynamics of Chromatin Accessibility and Mitochondrial Mutations in Chronic Lymphocytic Leukemia Mirror Disease History. Cancer Discov 2021 Dec 1;11(12):3048-3063. PMID: 34112698
Supplementary Figure 12 (zygote, pre-ZGA, ZGA, ICM, hESC)	PRJNA494280; PRJNA394846	Liu, L. et al. An integrated chromatin accessibility and transcriptome landscape of human pre-implantation embryos. Nat Commun 10, 364 (2019) Wu, J. et al. Chromatin analysis in human early development reveals epigenetic transition during ZGA. Nature 557, 256-260 (2018).
Supplementary Figure 12 placenta	in-house	This study
Supplementary Figure 13b	GSE137115	Zhu Q, Gao P, Tober J, Bennett L et al. Developmental trajectory of prehematopoietic stem cell formation from endothelium. Blood 2020 Aug 13;136(7):845-856. PMID: 32392346
Supplementary Figure 13c	GSE152423	McGarvey AC, Kopp W, Vučićević D, Mattonet K et al. Single-cell-resolved dynamics of chromatin architecture delineate cell and regulatory states in zebrafish embryos. Cell Genom 2022 Jan 12;2(1):100083. PMID: 36777038
Supplementary Figure 14	GSE164978	Pritykin Y, van der Veeken J, Pine AR, Zhong Y et al. A unified atlas of CD8 T cell dysfunctional states in cancer and infection. Mol Cell 2021 Jun 3;81(11):2477-2493.e10. PMID: 33891860
Supplementary Figure 15	GSE100272	Li L, Guo F, Gao Y, Ren Y et al. Single-cell multi-omics sequencing of human early embryos. Nat Cell Biol 2018 Jul;20(7):847-858. PMID: 29915357
Supplementary Figure 16	GSE183760	Battaglia S, Dong K, Wu J, Chen Z et al. Long-range phasing of dynamic, tissue-specific and allele-specific regulatory elements. Nat Genet 2022 Oct;54(10):1504-1513. PMID: 36195755
Supplementary Figure 17	DNA methylation in 293T dCas9-p300 samples, in-house	This study
Supplementary Figure 18	PRJNA522707	Baumann, V., Wiesbeck, M., Breunig, C.T. et al. Targeted removal of epigenetic barriers during transcriptional reprogramming. Nat Commun 10, 2119 (2019). https://doi.org/10.1038/s41467-019-10146-8
Supplementary Figure 19	GSE102395	de Mendoza A, Nguyen TV, Ford E, Poppe D et al. Large-scale manipulation of promoter DNA methylation reveals context-specific transcriptional responses and stability. Genome Biol 2022 Jul 26;23(1):163. PMID: 35883107
Supplementary Figure 19d,g	senescence dataset: GSE103590	Parry AJ, Hoare M, Bihary D, Hänsel-Hertsch R et al. NOTCH-mediated non-cell autonomous regulation of chromatin structure during senescence. Nat Commun 2018 May 9;9(1):1840. PMID: 29743479
Supplementary Figure 20	CNP0001454	Mazid, M.A., Ward, C., Luo, Z. et al. Rolling back human pluripotent stem cells to an eight-cell embryo-like stage. Nature 605, 315–324 (2022). https://doi.org/10.1038/s41586-022-04625-0
Supplementary Figure 21	CNP0001454	Mazid, M.A., Ward, C., Luo, Z. et al. Rolling back human pluripotent stem cells to an eight-cell embryo-like stage. Nature 605, 315–324 (2022). https://doi.org/10.1038/s41586-022-04625-0
Supplementary Figure 22	GSE142745	Lareau, C.A., Ludwig, L.S., Muus, C. et al. Massively parallel single-cell mitochondrial DNA genotyping and chromatin profiling. Nat Biotechnol 39, 451–461 (2021). https://doi.org/10.1038/s41587-020-0645-6
Supplementary Figure 23	GSE142745	Lareau, C.A., Ludwig, L.S., Muus, C. et al. Massively parallel single-cell mitochondrial DNA genotyping and chromatin profiling. Nat Biotechnol 39, 451–461 (2021). https://doi.org/10.1038/s41587-020-0645-6
Supplementary Figure 24	GSE142745	Lareau, C.A., Ludwig, L.S., Muus, C. et al. Massively parallel single-cell mitochondrial DNA genotyping and chromatin profiling. Nat Biotechnol 39, 451–461 (2021). https://doi.org/10.1038/s41587-020-0645-6
Supplementary Figure 25	GSE142745	Lareau, C.A., Ludwig, L.S., Muus, C. et al. Massively parallel single-cell mitochondrial DNA genotyping and chromatin profiling. Nat Biotechnol 39, 451–461 (2021). https://doi.org/10.1038/s41587-020-0645-6
Supplementary Figure 26	GSE129785	Satpathy AT, Granja JM, Yost KE, Qi Y, Meschi F, McDermott GP, Olsen BN, Mumbach MR, Pierce SE, Corces MR, Shah P, Bell JC, Jhutty D, Nemec CM, Wang J, Wang L, Yin Y, Giresi PG, Chang ALS, Zheng GXY, Greenleaf WJ, Chang HY. Massively parallel single-cell chromatin landscapes of human immune cell development and intratumoral T cell exhaustion. Nat Biotechnol. 2019 Aug;37(8):925-936. doi: 10.1038/s…
Supplementary Figure 27	GSE162170	Trevino AE, Müller F, Andersen J, Sundaram L, Kathiria A, Shcherbina A, Farh K, Chang HY, Pașca AM, Kundaje A, Pașca SP, Greenleaf WJ. Chromatin and gene-regulatory dynamics of the developing human cerebral cortex at single-cell resolution. Cell. 2021 Sep 16;184(19):5053-5069.e23. doi: 10.1016/j.cell.2021.07.039. Epub 2021 Aug 13. PMID: 34390642.
Supplementary Figure 28	GSE162170	Trevino AE, Müller F, Andersen J, Sundaram L, Kathiria A, Shcherbina A, Farh K, Chang HY, Pașca AM, Kundaje A, Pașca SP, Greenleaf WJ. Chromatin and gene-regulatory dynamics of the developing human cerebral cortex at single-cell resolution. Cell. 2021 Sep 16;184(19):5053-5069.e23. doi: 10.1016/j.cell.2021.07.039. Epub 2021 Aug 13. PMID: 34390642.
Supplementary Figure 29	GSE162170	Trevino AE, Müller F, Andersen J, Sundaram L, Kathiria A, Shcherbina A, Farh K, Chang HY, Pașca AM, Kundaje A, Pașca SP, Greenleaf WJ. Chromatin and gene-regulatory dynamics of the developing human cerebral cortex at single-cell resolution. Cell. 2021 Sep 16;184(19):5053-5069.e23. doi: 10.1016/j.cell.2021.07.039. Epub 2021 Aug 13. PMID: 34390642.
Supplementary Figure 31	GSE121862	Lake BB, Chen S, Hoshi M, Plongthongkum N et al. A single-nucleus RNA-sequencing pipeline to decipher the molecular anatomy and pathophysiology of human kidneys. Nat Commun 2019 Jun 27;10(1):2832. PMID: 31249312
Supplementary Figure 32	GSE139136;GSE163655;GSE163656	Nikolic A, Singhal D, Ellestad K, Johnston M, Shen Y, Gillmor A, Morrissy S, Cairncross JG, Jones S, Lupien M, Chan JA, Neri P, Bahlis N, Gallo M. Copy-scAT: Deconvoluting single-cell chromatin accessibility of genetic subclones in cancer. Sci Adv. 2021 Oct 15;7(42):eabg6045. doi: 10.1126/sciadv.abg6045. Epub 2021 Oct 13. PMID: 34644115; PMCID: PMC8514091.
Supplementary Figure 33	GSE142745	Lareau, C.A., Ludwig, L.S., Muus, C. et al. Massively parallel single-cell mitochondrial DNA genotyping and chromatin profiling. Nat Biotechnol 39, 451–461 (2021). https://doi.org/10.1038/s41587-020-0645-6
Supplementary Figure 34 Drosophila	GSE190130	Calderon D, Blecher-Gonen R, Huang X, Secchia S et al. The continuum of <i>Drosophila</i> embryonic development at single-cell resolution. Science 2022 Aug 5;377(6606):eabn5800. PMID: 35926038
Supplementary Figure 34 Mouse	ShareSeq with pMEF, in-house	This study
Supplementary Figure 35	GSE190130	Calderon D, Blecher-Gonen R, Huang X, Secchia S et al. The continuum of <i>Drosophila</i> embryonic development at single-cell resolution. Science 2022 Aug 5;377(6606):eabn5800. PMID: 35926038
Supplementary Figure 36 Drosophila	GSE190130	Calderon D, Blecher-Gonen R, Huang X, Secchia S et al. The continuum of <i>Drosophila</i> embryonic development at single-cell resolution. Science 2022 Aug 5;377(6606):eabn5800. PMID: 35926038
Supplementary Figure 36 Mouse	ShareSeq with pMEF, in-house	This study

## Sheet: scATAC dataset QC
Figure in paper	data_id	seq_type	Sample	cell_number	mean_DoubletScore	mean_FRIP	mean_nDiFrags	mean_nFrags	mean_nMonoFrags	mean_nMultiFrags	mean_NucleosomeRatio	mean_PromoterRatio	mean_ReadsInPeaks	mean_ReadsInPromoter	mean_ReadsInTSS	mean_TSSEnrichment
Figure 3c-e	CNP0001454	scATAC	H9_4CL_scATAC_rep1	16968	117.604	0.520837	1423.51	11776.1	10352.6	0	0.117606	0.186182	11550.5	4235.74	1068.05	11.0959
Figure 3c-e	CNP0001454	scATAC	H9_4CL_scATAC_rep2	34176	36.3665	0.548806	1941.82	11175.3	9233.52	0	0.201055	0.191258	11363.6	4050.7	1012.2	11.3026
Figure 3c-e	CNP0001454	scATAC	H9_4CL_scATAC_rep3	16488	133.208	0.510704	1255.86	10648.4	9392.51	0	0.123878	0.181005	10357	3753.23	940.459	10.855
Figure 3c-e	CNP0001454	scATAC	H9_4CL_scATAC_rep4	17556	116.851	0.478911	638.497	10205.4	9566.94	0	0.0649272	0.167273	9541.88	3394.8	848.674	10.1295
Figure 3c-e	CNP0001454	scATAC	H9_Primed_scATAC_rep1	22008	67.8458	0.590507	914.564	16000.8	15086.2	0	0.0442552	0.169861	18995.7	5482.1	1464.51	11.4266
Figure 3c-e	CNP0001454	scATAC	H9_Primed_scATAC_rep2	27900	-1	0.574968	3840.21	20823.1	16982.8	0	0.201911	0.167994	23825.1	7002.76	1830.86	11.2164
Figure 3c-e	CNP0001454	scATAC	H9_Primed_scATAC_rep3	48228	22.9803	0.579749	2027.55	16359.9	14332.4	0	0.119788	0.16342	18849.6	5365.76	1400.62	11.0052
Figure 3c-e	CNP0001454	scATAC	H9_Primed_scATAC_rep4	41784	31.5297	0.586074	1162.02	17118.3	15956.2	0	0.0587932	0.165357	20051	5677.19	1500.17	11.2084
Figure 3g-h	GSE178324	scATAC	GSM5387804	41316	-1	0.579309	9088.61	28052.2	14877.9	4085.61	1.1821	0.179282	32588.2	10110.2	2798.39	12.5622
Figure 3g-h	GSE178324	scATAC	GSM5387805	66708	13.6196	0.543793	6797.59	20683.2	9270.66	4614.93	1.64592	0.234607	22316.2	9448.61	2593.59	14.5877
Figure 3g-h	GSE178324	scATAC	GSM5387806	65904	14.2859	0.553246	7830.21	21663.9	10376.6	3457.1	1.4312	0.245656	23763.6	10349.3	2866.32	15.1527
Figure 3g-h	GSE178324	scATAC	GSM5387807	56004	16.0895	0.544748	10273.4	27209.4	12182.7	4753.25	1.44128	0.186324	29763.1	10119.3	2686.61	11.5957
Figure 3g-h	GSE178324	scATAC	GSM5683314	64596	-1	0.559924	9827.37	29508.1	15098.4	4582.26	1.28935	0.184715	33018.9	10904.7	2998.91	12.1396
Figure 3g-h	GSE178324	scATAC	GSM5683315	37344	47.3118	0.529873	9185.41	27415.5	13111.8	5118.29	1.43483	0.197784	29006.3	10556.4	2945.15	14.2727
Figure 3g-h	GSE178324	scATAC	GSM5683316	57180	14.5568	0.511376	8663	26746.1	14958.7	3124.38	0.922012	0.217713	27252	11488.6	3315.89	15.24
Figure 5	GSE129785	scATAC	GSM3722048_SU001_Tcell_Post2	2616	110.587	0.7012	3605.17	11511.9	5393.63	2513.11	1.19043	0.369484	15983.4	8516.91	2416.77	19.0069
Figure 5	GSE129785	scATAC	GSM3722049_SU001_Tcell_Post	23940	5.85871	0.66384	4662.78	12877.7	6018.12	2196.85	1.17885	0.313441	16861.4	8004.82	2205.16	16.4808
Figure 5	GSE129785	scATAC	GSM3722051_SU001_Total_Pre	108	-1	0.584198	2529.78	7662.78	4207	926	0.929973	0.316792	7488.11	3978.33	1116.22	20.0301
Figure 5	GSE129785	scATAC	GSM3722055_SU006_Tcell_Pre	1572	149.572	0.657209	3778.76	11694.3	5678.2	2237.31	1.12939	0.368671	15202	8579.07	2490.19	20.9361
Figure 5	GSE129785	scATAC	GSM3722056_SU006_Total_Post	72	323.306	0.706241	5746.83	18687.2	11290.2	1650.17	0.678553	0.412579	26559.7	15477.7	4613.33	22.8403
Figure 5	GSE129785	scATAC	GSM3722061_SU008_Tcell_Post	8292	19.8465	0.66754	2759.82	8620.11	4522.33	1337.96	0.940631	0.3535	11446.6	6122.54	1722.64	18.9876
Figure 5	GSE129785	scATAC	GSM3722062_SU008_Tcell_Pre	4128	29.9444	0.694954	3105.02	9851.88	5066.69	1680.16	0.978505	0.361532	13487.6	7067.06	1977.5	18.7877
Figure 5	GSE129785	scATAC	GSM3722065_SU009_Tcell_Post	10836	9.36571	0.612067	2943.09	9806.23	5759.98	1103.16	0.74024	0.306109	11629.5	5845.52	1667.29	18.1011
Figure 5	GSE129785	scATAC	GSM3722066_SU009_Tcell_Pre	7104	6.61584	0.670792	3462.03	10620	5514.35	1643.65	0.957381	0.319451	14094.9	6741.77	1894.45	17.847

## Sheet: 10xMultiome RNA QC
Figure in paper	data_id	seq_type	sample	cell_number	CR_Number.of.Reads	CR_Fraction.Reads.in.Cells	CR_Mean.Reads.per.Cell	CR_Median.Genes.per.Cell	CR_Median.UMI.Counts.per.Cell	CR_Total.Genes.Detected	mean_nCount_RNA_per_cell	mean_nFeature_RNA_per_cell	mean_percentMT_per_cell	mean_percentRibo_per_cell
Figure 6	GSE162170	10xMultiome RNA	sc08_RNA_PCW20_HFT3_pallial	63930	216373651	80.2	31541	2283	5076	24556	6410.81	2497.53	0.0543032	0.147715
Figure 6	GSE162170	10xMultiome RNA	sc09_RNA_PCW20_HFT3_pallial	61740	181955849	80.4	27619	2137	4637	24367	5941.5	2363.35	0.0550105	0.145528
Figure 6	GSE162170	10xMultiome RNA	sc14_RNA_PCW21_HFT5_pallial	61690	250460275	86.6	38443	1919	4005	24261	5621.23	2225.07	0.0576966	0.149273
Figure 6	GSE162170	10xMultiome RNA	sc15_RNA_PCW21_HFT5_pallial	63880	250392535	86.3	36692	1926	4118	24263	5691.05	2223.54	0.0617804	0.15625
Figure 6	GSE162170	10xMultiome RNA	sc18_RNA_PCW24_HFT6_pallial	61310	317653717	72.3	47538	1980	4328	24487	6711.01	2431.31	0.0627601	0.14978
Figure 6	GSE162170	10xMultiome RNA	sc19_RNA_PCW24_HFT6_pallial	72400	263388219	73.1	33604	1848	3983	24255	6069.64	2282.26	0.0658889	0.149586
Figure 6	GSE162170	10xMultiome RNA	sc22_RNA_PCW16_HFT17_pallial	92940	260800130	70.5	25372	1872	4162	23645	5049.54	2045.2	0.0528009	0.167854
Figure 6	GSE162170	10xMultiome RNA	sc23_RNA_PCW16_HFT17_pallial	100790	277921721	74	24972	1879	4121	23566	4966.06	2042.98	0.0474633	0.171501

## Sheet: 10xMultiome ATAC QC
Figure in paper	data_id	seq_type	Sample.ID	cell_number	mean.CR.cellQC.duplicate	mean.CR.cellQC.mitochondrial	mean.CR.cellQC.total	mean.CR.cellQC.TSS_fragments	meanTss.Enrichment
Figure 6	GSE162170	10xMultiome ATAC	hft_w16_p7_r1	8435	95158.6	259.576	140340	11047.9	24.8702
Figure 6	GSE162170	10xMultiome ATAC	hft_w16_p7_r2	10565	37269.6	138.714	71191.5	9435.34	24.9272
Figure 6	GSE162170	10xMultiome ATAC	hft_w16_p7_r3	13115	20554.5	92.4148	47765.8	7737.32	22.3755
Figure 6	GSE162170	10xMultiome ATAC	hft_w20_p3_r1	11090	47873.6	199.956	86039.7	12598.4	25.1796
Figure 6	GSE162170	10xMultiome ATAC	hft_w20_p3_r2	11340	5634.58	47.7751	21556.6	5761.33	23.5689
Figure 6	GSE162170	10xMultiome ATAC	hft_w21_p5_r1	14640	56507.3	269.591	74235.5	5578.9	17.2225
Figure 6	GSE162170	10xMultiome ATAC	hft_w21_p5_r2	15520	31792.9	190.782	46860.6	5214.71	16.7483
Figure 6	GSE162170	10xMultiome ATAC	hft_w21_p5_r3	16465	32254.1	199.018	47499.4	5229.6	16.5075
Figure 6	GSE162170	10xMultiome ATAC	hft_w21_p5_r4	16750	52800.5	291.462	69511.6	5366.61	16.7043
Figure 6	GSE162170	10xMultiome ATAC	hft_w24_p6_r1	9905	58177.2	323.387	77065.4	5608.7	18.9366
Figure 6	GSE162170	10xMultiome ATAC	hft_w24_p6_r2	10775	29743.4	176.735	47436.8	5749.97	18.5921
Figure 6	GSE162170	10xMultiome ATAC	hft_w24_p6_r3	9165	47993	318.592	66874.3	5840.8	19.391
Figure 6	GSE162170	10xMultiome ATAC	hft_w24_p6_r4	8755	28097	168.808	45129.7	5647.36	18.4892

## Sheet: bulk ATAC QC
Figure in paper	library_name	Seq_type	cell.type	FRiP	hg38_TSS	total_reads	PBC1	PBC2	mapped_ratio	dup_ratio	nonRedundantFraction	hg38_mito_ratio
Figure 1e-f	SRR5837315	Paried End	2-cell	0.380265	2.06136591340355	55663357	0.999953	26789.2	0.955676855781443	0.599331549478771	0.356345306302672	0.597003087686573
Figure 1e-f	SRR5837316	Paried End	2-cell	0.377191	2.20835143047038	53853166	0.999888	11109.9	0.961693115684229	0.57821627422982	0.38347684145441	0.563371984480912
Figure 1e-f	SRR5837317	Paried End	2-cell	0.37951	2.12965404669897	152952937	0.999861	8407.33	0.97456998815263	0.823876562762571	0.15069342539006	0.789387156390465
Figure 1e-f	SRR5837318	Paried End	2-cell	0.326192	2.36338691084179	266669889	0.999714	4035.83	0.975001189579375	0.862271641775049	0.112729547804327	0.78715266949393
Figure 1e-f	SRR5837329	Paried End	8-cell	0.334305	5.49125772256225	104207880	0.999959	29912	0.963766195032468	0.602701868611088	0.36106432642138	0.465209511987001
Figure 1e-f	SRR5837330	Paried End	8-cell	0.398736	6.19274640771795	34310350	0.999938	20227.9	0.961449329429749	0.468846893138659	0.49260243629109	0.439442354857936
Figure 1e-f	SRR5837331	Paried End	8-cell	0.33032	5.89814982987602	87145376	0.999924	16037	0.95831441475449	0.628398482095022	0.329915932659468	0.507782317675696
Figure 1e-f	SRR5837332	Paried End	8-cell	0.346877	6.53585413832325	61470592	0.999862	9318.65	0.956165445746805	0.573823170598389	0.382342275148416	0.47967688354132
Figure 1e-f	SRR5837337	Paried End	ICM	0.134053	6.27887479437397	99503085	0.999899	11337.8	0.829496251297133	0.508574904989127	0.320921346308006	0.254927965298764
Figure 1e-f	SRR5837338	Paried End	ICM	0.113175	6.98781932973354	168049598	0.999621	3221.57	0.827502943506	0.571531870013756	0.255971073492244	0.245388281143047
Figure 1e-f	SRR5837339	Paried End	ICM	0.0595016	4.68808087753949	178777644	0.999585	2711.51	0.713183467167741	0.555289782205654	0.157893684962086	0.239682255797039
Figure 1e-f	SRR5837340	Paried End	ICM	0.177133	4.842798509103	14137753	0.999956	27853.9	0.674049192965813	0.266924241780147	0.407124951185666	0.23473093638006
Figure 1e-f	SRR5837341	Paried End	ICM	0.090632	4.78483070823514	70228461	0.999943	20863	0.643279908981631	0.41231544288006	0.230964466101571	0.231824174532317
Figure 1e-f	SRR5837342	Paried End	hESC, Primed	0.395007	10.670637968707	24243025	0.999976	58074.7	0.969592903525859	0.420073320058037	0.549519583467822	0.394513885952764
Figure 1e-f	SRR5837343	Paried End	hESC, Primed	0.397264	8.85569374749373	13362611	0.999986	94121.7	0.956936260435928	0.339492858094874	0.617443402341054	0.414552290716238
Figure 1e-f	SRR5837344	Paried End	hESC, Primed	0.330551	8.74405415334823	84089992	0.999981	62056.7	0.988574692693513	0.537192131020776	0.451382561672737	0.435235550979717
Figure 1e-f	SRR5878328	Paried End	hESC, Naive	0.524671	10.8422357393062	13812959	0.999973	52767.8	0.985598234237863	0.473829973722502	0.511768260515361	0.544348607709615
Figure 1e-f	SRR5878329	Paried End	hESC, Naive	0.463772	12.2467246702142	87137226	0.999931	16515.1	0.986191527373157	0.590213360705332	0.395978166667826	0.50343781887204
Figure 1e-f	SRR5878330	Paried End	hESC, Naive	0.587695	10.5838943927424	11220339	0.99997	48560	0.988479670712266	0.51902291009211	0.469456760620156	0.62506204135187
Figure 1e-f	SRR6961739	Paried End	hESC, Naive	0.512491	11.2147086239681	54895239	0.999937	17383.4	0.98980776821101	0.602377156969842	0.387430611241168	0.572403920128665
Figure 1e-f	SRR7958167	Single End	2-cell	0.00276843	1.072943584516	683803910	1	0	0.998198446978754	0.123235190334024	0.87496325664473	0.0924710404185902
Figure 1e-f	SRR7958184	Single End	4-cell	0.00179856	1.59274827177297	515242044	1	0	0.992286299135945	0.156378067237075	0.83590823189887	0.128476741700062
Figure 1e-f	SRR7958185	Single End	8-cell	0.0024094	1.4014767162446	506824973	1	0	0.971393822774396	0.148094036400215	0.823299786374181	0.122379384016659
Figure 1e-f	SRR7958186	Single End	8-cell	0.00140853	1.36318290512091	895166895	1	0	0.981900134946344	0.147955289387685	0.83394484555866	0.118035717797629
Figure 1e-f	SRR7958179	Single End	Morula	0.00393295	1.4731083893548	304901225	1	0	0.987940524017245	0.112168913063567	0.875771610953679	0.0843966172979462
Figure 1e-f	SRR7958180	Single End	Morula	0.00165769	1.79002586224668	1262263970	1	0	0.996278581095838	0.0962643637843834	0.900014217311455	0.0625693308825095
Figure 1e-f	SRR7958162	Single End	Oocyte	0.000709209	1.80112609256745	312556933	1	0	0.997001698247404	0.328595964946969	0.668405733300435	0.32697939546265
Figure 1e-f	SRR7958160	Single End	Sperm	0.00305412	0.774992187473847	839757367	1	0	0.998211685828533	0.0462145323459842	0.951997153482549	0.000321480954629124
Figure 1e-f	SRR7958191	Single End	TE	0.00505765	1.44354922913235	1099234868	1	0	0.999421522171002	0.0683634882659126	0.931058033905089	0.0228503441177232
Figure 1e-f	SRR7958192	Single End	TE	0.00533095	1.60736133864578	932746086	1	0	0.999015612058006	0.0685332535396991	0.930482358518307	0.0269606856329387
Figure 1e-f	SRR7958165	Single End	Zygote	0.00325318	1.54100199522362	473245825	1	0	0.995668016722599	0.174401107500526	0.821266909222073	0.160334278701772
Figure 1e-f	SRR7958164	Single End	Zygote	0.00489714	1.57424598491799	399790092	1	0	0.997743360783438	0.174016471123552	0.823726889659887	0.159751707903757
Figure 1e-f	SRR7958149	Single End	hESC, Primed	0.0140741	1.7764229806348	478442467	1	0	0.99903154081847	0.072077435383678	0.926954105434792	0.0664134670135793
Figure 1e-f	SRR7958148	Single End	hESC, Primed	0.0143213	1.80312860727292	382239871	1	0	0.998879164544297	0.069113674434031	0.929765490110266	0.064198355173681
Figure 1e-f	SRR7958153	Single End	hESC, Primed	0.00415296	2.68669705816881	549214777	0.99962	5259	0.997521193789729	0.0570167178877636	0.940504475901966	0.00646346046876302
Figure 1e-f	SRR7958152	Single End	hESC, Primed	0.0054216	3.23322381035296	477997168	1	0	0.99808707025645	0.0555604965425235	0.942526573713926	0.00762132967281513
Figure 1e-f	1907098S2-ATAC-1	Paried End	Placenta, Normal	0.352611	8.8470507581626	103470888	0.999991	123114	0.997204382743869	0.146284315255901	0.850920067487968	0.0231669704042745
Figure 1e-f	1907158S2-ATAC-RCM-2	Paried End	Placenta, PE	0.272231	7.7993626073495	103219203	0.999994	199361	0.997855389369747	0.130206992588385	0.867648396781362	0.0160673300296651
Figure 1e-f	1907161S2-ATAC-1	Paried End	Placenta, PE	0.28359	7.21248897161688	109909246	0.999995	203281	0.998584905222623	0.12387100717623	0.874713898046394	0.013874683482043
Figure 1e-f	1907172S5-ATAC-1	Paried End	Placenta, Normal	0.376906	7.35275510334444	88894265	0.999995	254498	0.998190378198189	0.122017736464776	0.876172641733412	0.028958606047308
Figure 1e-f	1907285S2-ATAC-2_L3_R58R16	Paried End	Placenta, PE	0.372209	7.05162325644621	25903265	0.999957	28936.2	0.993574941228451	0.0659091817189841	0.927665759509467	0.0312402316850791
Figure 1e-f	1907286S6-ATAC-1	Paried End	Placenta, Normal	0.284732	7.13925875550941	112516909	0.999991	116182	0.998414451644775	0.150094213839451	0.848320237805324	0.0410536339920251
Figure 1e-f	1907506S7-ATAC-1	Paried End	Placenta, PE	0.234455	5.69997544017612	100336188	0.999996	265057	0.998910373194565	0.107582849370359	0.891327523824206	0.0187375067508046
Figure 1e-f	1907593S3-ATAC-WK_L3_R63R14	Paried End	Placenta, Normal	0.380758	11.9655568566745	59987304	0.999992	147582	0.993648155949799	0.0990677460684014	0.894580409881398	0.0187715053838726

## Sheet: WGBS and MCBS QC
Figure in paper	data_id	seq_type	library_name	Total.reads	Total.base.Gb.	QC.failed.reads	QC.failed.ratio	Mapped.reads	Mapped.ratio	Duplicated.reads	Duplication.ratio	On.target.reads	On.target.ratio	On.target.unique.reads	On.target.reads.dup.ratio	target.size	Fraction.of.target.bases< 1X	Mean.coverage	Std.of.coverage	CV.of.coverage	conversion_rate
Figure 1b	in house	MCBS	1600652P	330801609	49.62024135	27030665	0.0755400419807	328713842	0.993688764071	230637626	0.701636489041	199208445	0.602199141661	45753566	0.770323160748	80321781	0.000249745458209	49.327581833968324	47.67705394673664	0.9473344875584163	0.989150988714
Figure 1b	in house	MCBS	1600653P	338473500	50.771025	17306899	0.0486448917609	336897908	0.99534500633	237065574	0.703671849455	206144824	0.609042728604	47513752	0.769512757691	80321781	0.000696100102661	49.87658649995058	54.44409468197556	1.0701208242818816	0.989797720248
Figure 1b	in house	MCBS	1600655P2CB	315121767	47.26826505	13005363	0.0396351347114	314037078	0.996557873452	197409225	0.628617570439	193618065	0.61442301128	60662039	0.686692256738	80321781	0.00027277781602	63.836182738978145	55.08686404022965	0.8496315130395945	0.989532928887
Figure 1b	in house	MCBS	1600660P	296860006	44.5290009	13375628	0.0431144154124	295629871	0.99585617808	208396557	0.704923884366	175896457	0.592523254884	39688394	0.774365017483	80321781	0.000723577083033	42.17015425952961	47.38219002415332	1.0975682352048561	0.989366913821
Figure 1b	in house	MCBS	1600666PCB2	152306948	22.8460422	3077756	0.019807329298	150930128	0.990960228551	114891232	0.761221324877	108586374	0.712944323459	22368702	0.794000838448	80321781	0.0138729991557	23.744082078360314	42.88470082867801	1.7331295900518526	0.993039931168
Figure 1b	in house	MCBS	1600680P	244425346	36.6638	8267764	0.0327186	243730259	0.997156	173588183	0.712214	162055057	0.663004	37988104	0.765585	80321781	0.00162406	39.4803	35.0587	0.866067	0.990597
Figure 1b	in house	MCBS	1700261P1CB	284901197	42.73517955	12196551	0.0410523172326	283941207	0.996630445888	179050151	0.630588821157	172880145	0.606807366274	54421430	0.685207170552	80321781	0.000684832922218	56.422510743661306	50.10453778237505	0.8725591607452645	0.990464599688
Figure 1b	in house	MCBS	1700266P1CB	229687518	34.4531277	9653360	0.0403331018114	228817300	0.996211296079	152224018	0.665264462084	134664562	0.586294645754	35872113	0.733618760071	80321781	0.00413323753366	38.67224421570339	46.438891971464116	1.170563775494261	0.988638274646
Figure 1b	in house	MCBS	1700458P1CB	311733849	46.76007735	15543885	0.0474944775803	310495343	0.996027040362	194137596	0.625251232834	192725381	0.61823694032	62804565	0.674124058419	80321781	0.000363674704872	64.46011988280141	50.831969715451535	0.7765334039482383	0.991259656375
Figure 1b	in house	MCBS	1700462P1CB	313731702	47.0597553	20647986	0.06175012042	311986865	0.994438442182	193056202	0.618795929117	193015915	0.61522604751	63543054	0.670788525392	80321781	0.000359167832695	65.66942516712155	56.216278787656904	0.8432092919166239	0.990264557789
Figure 1b	in house	MCBS	1701345PCB1	155013756	23.2520634	3049667	0.0192939450641	153355358	0.98930160753	90201606	0.58818685683	111541348	0.719557740411	40230548	0.639321662134	80321781	0.00057183741979	42.51410519039792	60.307872658620894	1.3859384766098508	0.993966594212
Figure 1b	in house	MCBS	1701346PCB1	208359589	31.25393835	4123495	0.0194062271799	206109163	0.98919931638	117638166	0.570756604353	152326808	0.73107654287	59754722	0.607720251054	80321781	0.000310015536135	62.36433450553511	92.18988300288412	1.4549175608374927	0.994117301835
Figure 1b	in house	MCBS	1701349PCB1	179288595	26.89328925	3317233	0.0181660850386	177342517	0.98914555608	92075240	0.519194390367	131057204	0.730984611709	58764775	0.551609730664	80321781	0.00036897837213	60.776716638998785	84.30806043264782	1.3647222613871537	0.994285127505
Figure 1b	in house	MCBS	17g0497P	257370486	38.6055729	13339256	0.0492751236119	255431427	0.992465884375	157148733	0.615228653912	165779417	0.644127536053	54482778	0.671353784529	80321781	0.000316228047782	56.32931344399987	45.958801230365744	0.8016632062977518	0.990343122993
Figure 1b	in house	MCBS	17g0499P	198141963	29.72129445	11640101	0.0554866358832	196465831	0.991540752021	118957176	0.60548531719	127178946	0.64185770684	42725685	0.664050644043	80321781	0.00121300846155	45.815976102621235	47.05636552397077	1.0051347732411389	0.989886523486
Figure 1b	in house	MCBS	17k1611P	172340948	25.8511422	3723270	0.0211472270873	170285338	0.988072422579	80545384	0.473002461316	121802371	0.706752355801	61142369	0.498019878447	80321781	0.000430667741294	61.623414832191216	69.75983598167866	1.1139577132388987	0.994074623532
Figure 1b	in house	MCBS	17k1661P	181168720	27.175308	2894457	0.0157253452167	179420087	0.990348041318	91365974	0.50922934844	127885354	0.705890917593	59845032	0.532041550278	80321781	0.000888314466035	60.574505246273176	67.7578623571631	1.1004207355976146	0.994123722889
Figure 1b	in house	MCBS	1802765S3PCB	190397320	28.559598	9685101	0.048405556828	190042491	0.998136376079	54443264	0.286479427382	113133654	0.594197722951	74066566	0.345318007673	80321781	0.00350527586035	60.17501422403737	66.26940047314186	1.083275603834723	0.995438264828
Figure 1b	in house	MCBS	1802766S3PCB	164644901	24.69673515	7996101	0.0463163495773	164366885	0.998311420528	38454735	0.23395670606	93341948	0.566928871973	67985119	0.271655236936	80321781	0.002689096249	56.185212827703765	82.62515664113914	1.4448692687405864	0.995075068791
Figure 1b	in house	MCBS	1802770S3PCB	203683179	30.55247685	10833596	0.0505023255174	203316402	0.998199276927	61123943	0.300634589235	118267657	0.580645184255	75532899	0.361339347409	80321781	0.00271712102599	61.41797848603455	85.47004571967736	1.3693177477511627	0.994835880689
Figure 1b	in house	MCBS	1802771S3PCB	178660708	26.7991062	8732547	0.0466001137554	178362284	0.998329660711	45779572	0.256666213133	103025670	0.576655444576	71905204	0.302065164924	80321781	0.00407080116911	58.290594605846636	85.20832090804265	1.437130483755349	0.994862910227
Figure 1b	in house	MCBS	1802776S3PCB	181384348	27.2076522	7341391	0.0388997867429	181163332	0.998781504565	53912024	0.297587946771	109501370	0.603698010371	68263330	0.376598393244	80321781	0.00537524186621	54.67445080275861	53.422958332861896	0.9595596824497971	0.995720226659
Figure 1b	in house	MCBS	1802779S3PCB	116959352	17.5439028	4380028	0.0360973329516	116826413	0.998863374346	23442674	0.200662447798	70880498	0.606026767317	54048122	0.237475419543	80321781	0.00786728073174	43.97012530100802	46.959194850242056	1.0442309096521343	0.99557926766
Figure 1b	in house	MCBS	18c0757PWB	168093019	25.21395285	3407898	0.0198710191153	167914846	0.998940033316	102224471	0.608787569623	102518271	0.609890116853	37932982	0.629988082807	80321781	0.00469177843554	39.809713567104716	40.245257983845505	0.9861685972793939	0.996482661849
Figure 3i-j	GSE178966	WGBS	H1	625996955	93.89954325	6313168	0.00998429057256	624783540	0.998061627952	129058374	0.206564939275	585934138	0.936001578474	466793064	0.203335266326	3095642373	0.0772189775812	19.084116562452802	33.41927685937405	1.6639654901152732	0.986959942587
Figure 3i-j	GSE178966	WGBS	hADSCs_0118	745771371	111.86570565	13004901	0.0171393090162	745749569	0.999970765839	117094617	0.157016003586	669438857	0.897646226487	573066276	0.143960243706	3095642373	0.0856993903152	24.669307912978358	72.89583849183929	2.839805371417251	0.995366964135
Figure 3i-j	GSE178966	WGBS	hADSCs_0618	700177238	105.0265857	5173687	0.00733491205105	700150942	0.999962443795	139503106	0.199247187473	655266558	0.935858126253	526354035	0.196732950013	3095642373	0.0849703125575	23.747752238497995	34.48878177026	1.393612698150772	0.998214108565
Figure 3i-j	GSE178966	WGBS	hCiPSCs_0809_3	633910991	95.08664865	5854834	0.0091515266543	633685025	0.999643536706	107913062	0.17029448029	595058566	0.938709967879	495825677	0.166761550324	3095642373	0.086538770866	21.500459010547342	45.04752551241729	2.0020714018012145	0.986679777097
Figure 3i-j	GSE178966	WGBS	hCiPSCs_1117_1	674309433	101.14641495	7162076	0.0105097218378	673352700	0.998581166223	92706493	0.137678950422	621492435	0.92167246161	540281544	0.130670763515	3095642373	0.0786157393769	23.423923056308418	58.81248394625287	2.4079867845416536	0.990413123367
Figure 3i-j	GSE178966	WGBS	hCiPSCs_1117_2	609970895	91.49563425	10658056	0.0171729919831	608419559	0.997456704881	88375760	0.145254633407	561096078	0.919873526097	482896560	0.13936921156	3095642373	0.0792739077809	20.453683623227754	57.3538116008823	2.6733782695847035	0.990164589584
Figure 3i-j	GSE178966	WGBS	HEFs_0127	634418399	95.16275985	3330251	0.00522188639678	633556151	0.99864088431	120200917	0.18972417332	595082419	0.93799678562	483844419	0.186928728607	3095642373	0.0837828750059	20.018831338370493	30.820669900835235	1.4663360395575942	0.99502819866
Figure 3i-j	GSE178966	WGBS	HEFs_1117	626874676	94.0312014	5799837	0.00916717345306	625840760	0.9983506815	96160634	0.153650321529	565086201	0.901434086643	485692318	0.140498711275	3095642373	0.0781491399362	21.04250649886036	46.07579080126965	2.090315400549019	0.997581165471
Figure 3i-j	GSE178966	WGBS	StageI_0127	679198330	101.8797495	3525829	0.00516435364638	678603963	0.999124899203	152577887	0.224840842847	634851024	0.934706397173	494024062	0.221826785618	3095642373	0.0837152399322	20.323137227583103	29.64858509472975	1.3904419775705914	0.994700192834
Figure 3i-j	GSE178966	WGBS	StageI_0618	727440168	109.1160252	5617586	0.00766322430852	727429796	0.999985741783	149233069	0.205151163481	681462858	0.936795750328	543233750	0.202841734333	3095642373	0.084807649711	24.400209926639352	38.4944696751218	1.515517776675908	0.998245968208
Figure 3i-j	GSE178966	WGBS	StageII_0127	624634206	93.6951309	3692050	0.00587600782992	623173403	0.997661346455	125779560	0.201837176289	582688674	0.932847846632	466857142	0.198788027241	3095642373	0.0837793616802	19.026119655715153	33.70177945464219	1.6828911458653055	0.99497576718
Figure 3i-j	GSE178966	WGBS	StageII_0618	723257655	108.48864825	7450033	0.0101956406404	723243171	0.999979973942	147190263	0.203514210575	676765702	0.935718685204	540642411	0.201137987043	3095642373	0.0846060886375	24.140906857589393	32.83912221459075	1.3062027714675482	0.99795941959
Figure 3i-j	GSE178966	WGBS	StageII_5azaC_0127	652538494	97.8807741	3760619	0.00573003821811	650846632	0.997407261004	134460529	0.206593262359	610013970	0.934832160262	485756955	0.203695359633	3095642373	0.0837634599725	19.91065946266526	33.263797786893385	1.5907579503307352	0.994628158177
Figure 3i-j	GSE178966	WGBS	StageII_JNKIN8_0127	628842208	94.3263312	3234921	0.00511792129723	627389934	0.997690558965	136651727	0.217809881215	585783647	0.931527240932	460128819	0.214507230858	3095642373	0.0837976196031	18.85892337086187	43.97423539341167	2.2143312893755933	0.995068531632

## Sheet: mtscATAC QC
Figure in paper	Sample ID	cell_number	mean_depth	mean_FRIP	mean_mtDNA_coverage
Figure 4	CD34_500_Day08	2083	38754.2	0.489485	117.546
Figure 4	CD34_500_Day14	5591	9821.85	0.512646	55.6661
Figure 4	CD34_800_Day08	4471	30162	0.474093	89.7443
Figure 4	CD34_800_Day14	3233	31572.5	0.484504	70.304
Figure 4	CD34_800_Day20	2881	28772.1	0.485651	62.5399

## Sheet: Extended Figure 1 scATAC QC
Figure in paper	Sample	cell_number	mean_total_reads	mean_TSS_reads	mean_TSS_ratio	mean_strength_of_nucleosomal_signal
Extended Data Figure 1	1	4852	17073.7	4488.57	0.263288	0.0498501
Extended Data Figure 1	2	4408	18596.4	4459.01	0.246922	0.0847568

## Sheet: Mouse MArchPCR QC
Figure ID	library_name	Total.reads	Total.base.Gb.	QC.failed.reads	QC.failed.ratio	Mapped.reads	Mapped.ratio	conversion_rate
Supp Fig 1e-g	Mouse1	15795912	2.36939	174365	0.0109181	15775785	0.998726	0.982237
Supp Fig 1e-g	Mouse2	14890796	2.23362	338513	0.0222277	14861262	0.998017	0.978595
Supp Fig 1e-g	Mouse3	15573241	2.33599	151321	0.00962322	15552753	0.998684	0.988576
Supp Fig 1e-g	Mouse4	13149593	1.97244	316528	0.0235055	13122745	0.997958	0.989752
Supp Fig 1e-g	Mouse5	15698582	2.35479	141528	0.00893479	15680976	0.998878	0.989568
Supp Fig 1e-g	Mouse6	17128291	2.56924	343159	0.0196411	17095167	0.998066	0.990735
Supp Fig 1e-g	Mouse7	13913799	2.08707	191784	0.0135963	13898920	0.998931	0.99193
Supp Fig 1e-g	Mouse8	14741645	2.21125	359377	0.0237982	14717673	0.998374	0.981496
Supp Fig 1e-g	Mouse9	18773740	2.81606	191894	0.010118	18746940	0.998572	0.991985
Supp Fig 1e-g	Mouse10	14318499	2.14777	293191	0.0200655	14291526	0.998116	0.991892
Supp Fig 1e-g	Mouse11	14648124	2.19722	142550	0.00963783	14629807	0.99875	0.992339
Supp Fig 1e-g	Mouse12	16512627	2.47689	329486	0.0195632	16484546	0.998299	0.991545
Supp Fig 1e-g	Mouse13	16913599	2.53704	215244	0.0125662	16878449	0.997922	0.991291
Supp Fig 1e-g	Mouse14	13904754	2.08571	354732	0.0248769	13866239	0.99723	0.991046
Supp Fig 1e-g	Mouse15	19214451	2.88217	174156	0.00898239	19188384	0.998643	0.991131
Supp Fig 1e-g	Mouse16	14504024	2.1756	301363	0.020355	14476064	0.998072	0.991144
Supp Fig 1e-g	Mouse17	17835922	2.67539	232612	0.0128739	17789877	0.997418	0.989926
Supp Fig 1e-g	Mouse18	12739260	1.91089	378382	0.0288453	12703105	0.997162	0.990184
Supp Fig 1e-g	Mouse19	18575202	2.78628	341996	0.0180786	18540480	0.998131	0.990277
Supp Fig 1e-g	Mouse20	13542113	2.03132	454310	0.032459	13510033	0.997631	0.990628
Supp Fig 1e-g	Mouse21	14227300	2.13409	206402	0.0143	14193890	0.997652	0.990314
Supp Fig 1e-g	Mouse22	14376173	2.15643	407812	0.0275847	14331780	0.996912	0.990939
Supp Fig 1e-g	Mouse23	21402719	3.21041	276016	0.0127321	21367335	0.998347	0.991359
Supp Fig 1e-g	Mouse24	12517019	1.87755	312077	0.0243257	12490544	0.997885	0.991088
Supp Fig 1e-g	Mouse25	17978817	2.69682	184238	0.0101436	17954778	0.998663	0.989929
Supp Fig 1e-g	Mouse26	17922717	2.68841	412494	0.0224974	17888735	0.998104	0.98997
Supp Fig 1e-g	Mouse27	15867140	2.38007	187376	0.0116712	15844598	0.998579	0.991983
Supp Fig 1e-g	Mouse28	14688450	2.20327	323769	0.021567	14662884	0.998259	0.991692
Supp Fig 1e-g	Mouse29	21386103	3.20792	212949	0.00985918	21357911	0.998682	0.992241
Supp Fig 1e-g	Mouse30	14058415	2.10876	280141	0.0195376	14034446	0.998295	0.991511
Supp Fig 1e-g	Mouse31	17318121	2.59772	275097	0.0156365	17285296	0.998105	0.991471
Supp Fig 1e-g	Mouse32	13697637	2.05465	433304	0.0306635	13667779	0.99782	0.989743
Supp Fig 1e-g	Mouse33	14717704	2.20766	156905	0.0105485	14700264	0.998815	0.990353
Supp Fig 1e-g	Mouse34	14334027	2.1501	312085	0.0213084	14308830	0.998242	0.990418
Supp Fig 1e-g	Mouse35	18443099	2.76646	275544	0.0147203	18416204	0.998542	0.992574
Supp Fig 1e-g	Mouse36	12356770	1.85352	337502	0.026587	12334777	0.99822	0.991542
Supp Fig 1e-g	Mouse37	15692996	2.35395	237903	0.0149334	15668575	0.998444	0.991478
Supp Fig 1e-g	Mouse38	14220011	2.133	390507	0.0267278	14193699	0.99815	0.991487
Supp Fig 1e-g	Mouse39	16863469	2.52952	314036	0.0182818	16822033	0.997543	0.991763
Supp Fig 1e-g	Mouse40	16672939	2.50094	522031	0.0303595	16623889	0.997058	0.989741
Supp Fig 1e-g	Mouse41	16251154	2.43767	226099	0.0137219	16227044	0.998516	0.992448
Supp Fig 1e-g	Mouse42	15087409	2.26311	424065	0.0273388	15058993	0.998117	0.990793
Supp Fig 1e-g	Mouse43	19780547	2.96708	260143	0.0129807	19746378	0.998273	0.989419
Supp Fig 1e-g	Mouse44	14586698	2.188	351232	0.0235128	14553512	0.997725	0.98904
Supp Fig 1e-g	Mouse45	17367996	2.6052	261387	0.0148268	17327307	0.997657	0.989846
Supp Fig 1e-g	Mouse46	14548918	2.18234	419205	0.0280065	14504726	0.996963	0.990551
Supp Fig 1e-g	Mouse47	19226285	2.88394	319615	0.016352	19181357	0.997663	0.986614
Supp Fig 1e-g	Mouse48	13717770	2.05767	421519	0.0298119	13679047	0.997177	0.988642
Supp Fig 1e-g	Mouse49	18124440	2.71867	234008	0.0127466	18091331	0.998173	0.98975
Supp Fig 1e-g	Mouse50	13372964	2.00594	365277	0.0265883	13343647	0.997808	0.986434
Supp Fig 1e-g	Mouse51	17458330	2.61875	296014	0.0166728	17429244	0.998334	0.984571
Supp Fig 1e-g	Mouse52	15593479	2.33902	359923	0.0225609	15559304	0.997808	0.989836
Supp Fig 1e-g	Mouse53	16996684	2.5495	154087	0.00898426	16973087	0.998612	0.991078
Supp Fig 1e-g	Mouse54	15024663	2.2537	323736	0.0210925	14992747	0.997876	0.99042
Supp Fig 1e-g	Mouse55	17515658	2.62735	161949	0.00916125	17495273	0.998836	0.991175
Supp Fig 1e-g	Mouse56	14238365	2.13575	312758	0.0214937	14212926	0.998213	0.990768
Supp Fig 1e-g	Mouse57	16747268	2.51209	158843	0.0093956	16722811	0.99854	0.991263
Supp Fig 1e-g	Mouse58	14785136	2.21777	326736	0.0216211	14752218	0.997774	0.991081
Supp Fig 1e-g	Mouse59	15831682	2.37475	156637	0.00979696	15814589	0.99892	0.988574
Supp Fig 1e-g	Mouse60	12351634	1.85275	269105	0.0213224	12329844	0.998236	0.990952
Supp Fig 1e-g	Mouse61	15767601	2.36514	184353	0.0115568	15744310	0.998523	0.982998
Supp Fig 1e-g	Mouse62	14682868	2.20243	368964	0.0245129	14648365	0.99765	0.988924
Supp Fig 1e-g	Mouse63	16014697	2.4022	168361	0.0104035	15993718	0.99869	0.953597
Supp Fig 1e-g	Mouse64	15689355	2.3534	337242	0.0210426	15660934	0.998189	0.990207
Supp Fig 1e-g	Mouse65	17174971	2.57625	209970	0.0120777	17151856	0.998654	0.982483
Supp Fig 1e-g	Mouse66	14826731	2.22401	396343	0.0260357	14803421	0.998428	0.978623
Supp Fig 1e-g	Mouse67	15239041	2.28586	167098	0.0108462	15222433	0.99891	0.982272
Supp Fig 1e-g	Mouse68	13412078	2.01181	327222	0.0238165	13391455	0.998462	0.98247
Supp Fig 1e-g	Mouse69	19925644	2.98885	214307	0.0106409	19898239	0.998625	0.970082
Supp Fig 1e-g	Mouse70	15790824	2.36862	354017	0.0219276	15762363	0.998198	0.980946
Supp Fig 1e-g	Mouse71	16088095	2.41321	200921	0.0123348	16065992	0.998626	0.986647
Supp Fig 1e-g	Mouse72	16095268	2.41429	441217	0.0266814	16063775	0.998043	0.987911
Supp Fig 1e-g	Mouse73	16944148	2.54162	231002	0.0134498	16906900	0.997802	0.983329
Supp Fig 1e-g	Mouse74	13106882	1.96603	399533	0.029581	13064110	0.996737	0.983172
Supp Fig 8c/e/g and Supp Fig 9	pMEF-p2-G1	26968026	4.0452	218534	0.00803831	26937709	0.998876	0.993553578707
Supp Fig 8c/e/g and Supp Fig 9	pMEF-p2-G2M	21176547	3.17648	154798	0.00725683	21142178	0.998377	0.993430555061
Supp Fig 8c/e/g and Supp Fig 9	pMEF-p2-S	28717564	4.30763	240916	0.00831936	28677891	0.998619	0.993170138735
Supp Fig 8c/e/g and Supp Fig 9	pMEF-p3-G1	31979474	4.79692	531958	0.0163622	31943186	0.998865	0.99336130202
Supp Fig 8c/e/g and Supp Fig 9	pMEF-p3-G2M	28392557	4.25888	469987	0.0162836	28363139	0.998964	0.99299821491
Supp Fig 8c/e/g and Supp Fig 9	pMEF-p3-S	22912417	3.43686	206438	0.00892942	22887115	0.998896	0.993198871464
Supp Fig 8c/e/g and Supp Fig 9	pMEF-p5-G1	27208964	4.08134	255810	0.00931411	27182994	0.999046	0.993654568278
Supp Fig 8c/e/g and Supp Fig 9	pMEF-p5-G2M	23185938	3.47789	190231	0.00813782	23165921	0.999137	0.991927576544
Supp Fig 8c/e/g and Supp Fig 9	pMEF-p5-S	29714561	4.45718	259217	0.00864813	29697473	0.999425	0.99229108197

[truncated: 2 more sheets: SHARE-seq_in_SupFig6_7_QC, SHARE-seq_in_SupFig8_QC]
