# Supplementary material for: Tracking single-cell evolution using clock-like chromatin accessibility loci
Source: Nat Biotechnol. 2024 May 9;43(5):784–98. doi: 10.1038/s41587-024-02241-z (PMC12084158; doi:10.1038/s41587-024-02241-z)
Supplement: Supplementary file 5 — sgRNA designed for the ClockDML G8 set. [file 41587_2024_2241_MOESM5_ESM.xlsx]

## Sheet: sgRNA for G8
Seqnames	Start	End	Width	sgRNA	sgRNA location
chr6	168190416	168190417	2	GACGTCCCGCCTGCAAAGGT	chr6:168,190,413-168,190,432
chr15	20866706	20866707	2	AAGCGAAGCGTACCCGTTAC	chr15:20,866,698-20,866,717
chr5	177036551	177036552	2	GAGATGCAAAAGGACCTCGT	chr5:177,036,517-177,036,536
chr16	89371152	89371153	2	GACGAGCGTCTTGACTTTCA	chr16:89,371,125-89,371,144
chr19	47432314	47432315	2	GCCAACGGTGCAGCCGAAGT	chr19:47,432,222-47,432,241
chr11	64661527	64661528	2	CGGTTCCCAGTCTAAGGAAC	chr11:64,661,509-64,661,528
chr4	174218933	174218934	2	GTCATAATAAACTATAGCGT	chr4:174,218,887-174,218,906
chr6	157962973	157962974	2	CTAATCAGCCCGCACCTTTG	chr6:157,962,899-157,962,918
chr12	52871205	52871206	2	GGCCCCAAGTAACGCCACTA	chr12:52,871,199-52,871,218
chr11	64661453	64661454	2	CGGTTCCCAGTCTAAGGAAC	chr11:64,661,509-64,661,528
chr6	157962977	157962978	2	CTAATCAGCCCGCACCTTTG	chr6:157,962,899-157,962,918
chr6	157963048	157963049	2	GGGCGCCCGGAGGATCTTTC	chr6:157,962,970-157,962,989
chr15	64993332	64993333	2	GTACCCTGTAAAGCTTTAAG	chr15:64,993,308-64,993,327
chr11	64661467	64661468	2	CGGTTCCCAGTCTAAGGAAC	chr11:64,661,509-64,661,528
chr8	129988254	129988255	2	CGAAGCAAGATAGCGGAATC	chr8:129,988,270-129,988,289
chr8	129988289	129988290	2	CGAAGCAAGATAGCGGAATC	chr8:129,988,270-129,988,289
chr2	102143316	102143317	2	TCTATCCGGCTACGTTCTAC	chr2:102,143,310-102,143,329
chr12	34393726	34393727	2	GTGTAAATCGCGGACGCCCA	chr12:34,393,722-34,393,741
chr8	129988294	129988295	2	CGAAGCAAGATAGCGGAATC	chr8:129,988,270-129,988,289
chr4	16573797	16573798	2	TACTGGTAGTCACAGTAGGC	chr4:16,573,773-16,573,792
chr15	22957098	22957099	2	CGAAGGCGTCGGTGCCACGC	chr15:22,957,058-22,957,077
chr1	3366156	3366157	2	TTCGCACAGCTTGGTCCGGC	chr1:3,366,177-3,366,196
chr14	93996068	93996069	2	AGTGTCCGAGGTGTTTCACG	chr14:93,996,067-93,996,086
chr2	102143322	102143323	2	TCTATCCGGCTACGTTCTAC	chr2:102,143,310-102,143,329
chr7	2607172	2607173	2	GATCGGCTTCAGCCACACAC	chr7:2,607,168-2,607,187
chr10	33273318	33273319	2	GTACTGCGCACAAGTTGCAG	chr10:33,273,312-33,273,331
chr7	2607215	2607216	2	GATCGGCTTCAGCCACACAC	chr7:2,607,168-2,607,187
chr17	79925163	79925164	2	ACGCAGCCGGTGAAAACGCC	chr17:79,925,053-79,925,072
chr7	120989655	120989656	2	GGGCAAAATCGCCGACGACA	chr7:120,989,646-120,989,665
chr20	63878004	63878005	2	TTCTGCCGGGACGGCCCAGA	chr20:63,877,984-63,878,003
chr14	23117682	23117683	2	ATAGCCTTGAGTACCGGCTG	chr14:23,117,706-23,117,725
chr19	16719928	16719929	2	GGTCGTTCAACTACCAGCAA	chr19:16,719,990-16,720,009
chr19	16719938	16719939	2	GGTCGTTCAACTACCAGCAA	chr19:16,719,990-16,720,009
chr7	2607131	2607132	2	GATCGGCTTCAGCCACACAC	chr7:2,607,168-2,607,187
chr7	158916784	158916785	2	CTGCACGCTGGTTGACATTA	chr7:158,916,708-158,916,727
chr3	64214311	64214312	2	GCAAGTCCACTGGGGTCGTC	chr3:64,214,292-64,214,311
chr7	2607194	2607195	2	GATCGGCTTCAGCCACACAC	chr7:2,607,168-2,607,187
chr17	1111896	1111897	2	GGCGGCCGCACTAACAGAAG	chr17:1,111,970-1,111,989
chr17	4789083	4789084	2	AGCAGCGCGAAGATAGCGAG	chr17:4,789,069-4,789,088
chr14	23117604	23117605	2	TTGATGAGGTTGGCCGCCTC	chr14:23,117,509-23,117,528
chr19	16719935	16719936	2	GGTCGTTCAACTACCAGCAA	chr19:16,719,990-16,720,009
chr7	151805217	151805218	2	ATCTCTTGTAATGTCTGCCG	chr7:151,805,197-151,805,216
chr12	2454942	2454943	2	GCATTGTCAGCATAGACGCG	chr12:2,454,897-2,454,916
chr6	31128136	31128137	2	ATCGTGAGGTCCACTTGGAC	chr6:31,128,066-31,128,085
chr1	236394383	236394384	2	GATTGCGAGAAGATGCTCGC	chr1:236,394,369-236,394,388
chr7	2607188	2607189	2	GATCGGCTTCAGCCACACAC	chr7:2,607,168-2,607,187
chr6	3743045	3743046	2	GAAGCGGTGTTTGTTAACGT	chr6:3,743,030-3,743,049
chr17	39747225	39747226	2	TGTGGGGCGTGAAACCGCCT	chr17:39,747,192-39,747,211
chr14	76918847	76918848	2	CTCCTGGGGGCTTACACGCC	chr14:76,918,821-76,918,840
chr19	16719894	16719895	2	GAAAGCGATTGTTTGCACTA	chr19:16,719,819-16,719,838
chr6	144065279	144065280	2	CATATTGCTTACGCACGCGT	chr6:144,065,278-144,065,297
chr19	16719993	16719994	2	GGTCGTTCAACTACCAGCAA	chr19:16,719,990-16,720,009
chr20	20373250	20373251	2	AGTACAACGTGCCTGCTCCG	chr20:20,373,238-20,373,257
chr7	120989652	120989653	2	GGGCAAAATCGCCGACGACA	chr7:120,989,646-120,989,665
chr2	144359067	144359068	2	GCTTAGAGGGGAGTTTCCAA	chr2:144,359,092-144,359,111
chr7	120989649	120989650	2	GGGCAAAATCGCCGACGACA	chr7:120,989,646-120,989,665
chr9	126886082	126886083	2	GGCGACTGAATTGTCGGCCT	chr9:126,886,068-126,886,087
chr20	58841833	58841834	2	GCCCTCGAGATCGTCGCAAG	chr20:58,841,849-58,841,868
chr12	130456819	130456820	2	CACGTACAACACATGTGAAC	chr12:130,456,766-130,456,785
chr6	149965798	149965799	2	GGGAGTGAAAGGATGCGACC	chr6:149,965,794-149,965,813
chr14	23117586	23117587	2	GCCAACCTCATCAAGGGCGT	chr14:23,117,503-23,117,522
chr7	140291905	140291906	2	TGGGCTGCTACTTCGCAATG	chr7:140,291,814-140,291,833
chr6	158039986	158039987	2	GCGGCTGTGCGGTCATCGTC	chr6:158,039,946-158,039,965
chr4	84485928	84485929	2	GCTGGTTCCGTGACTCCTAG	chr4:84,485,920-84,485,939
chr6	30915985	30915986	2	GTTGCAGGCACCGGATGCGT	chr6:30,915,974-30,915,993
chr10	86970104	86970105	2	ATTCGGTGGTACAGGTCCAA	chr10:86,970,089-86,970,108
chr2	112870909	112870910	2	GTATAAGCATTGCAATCAAT	chr2:112,870,826-112,870,845
chr16	27401832	27401833	2	ATGTGGCACAGTTTCACCCG	chr16:27,401,856-27,401,875
chr9	126886088	126886089	2	GGCGACTGAATTGTCGGCCT	chr9:126,886,068-126,886,087
chr3	102437228	102437229	2	GGGCACAGATCTAAAGACTT	chr3:102,437,209-102,437,228
chr12	13211440	13211441	2	TAGCAGATAGCCCACACGTG	chr12:13,211,382-13,211,401
chr8	12751081	12751082	2	ACGTGCACAAGGTCGGAGAG	chr8:12,751,057-12,751,076
chr7	27162030	27162031	2	GGGCCTTCGTTAGCTTGGTG	chr7:27,162,072-27,162,091
chr11	94767619	94767620	2	AGGCTCGGGCACCCCAGATT	chr11:94,767,614-94,767,633
chr22	29314266	29314267	2	AGCACCGAGAGCATCTAGGG	chr22:29,314,274-29,314,293
chr12	6553056	6553057	2	GGCTTGAGCGCTACACTGGG	chr12:6,553,078-6,553,097
chr5	38317017	38317018	2	GCTTGCTTCCGGCAATGTTC	chr5:38,316,980-38,316,999
chr7	120989631	120989632	2	CGCCGACGACAAGGGAACAC	chr7:120,989,637-120,989,656
chr1	206512090	206512091	2	CCTTGATTTAGCCCCGTGTT	chr1:206,512,076-206,512,095
chr14	34694215	34694216	2	GTACAGTTCCTATTGAGCAA	chr14:34,694,107-34,694,126
chr1	12594939	12594940	2	CAAACGCTCTGGTGTCCTCT	chr1:12,594,925-12,594,944
chr16	86300356	86300357	2	ACCTAATCATTGGCTGCCGC	chr16:86,300,336-86,300,355
chr1	202281325	202281326	2	GTAAGGCTAGAGTGCTCAAT	chr1:202,281,359-202,281,378
chr7	111239360	111239361	2	TGAAATTAGGGCCTAGGAGA	chr7:111,239,323-111,239,342
chr5	64165389	64165390	2	GCCGGCCTAAGATTTTAGCA	chr5:64,165,476-64,165,495
chr14	59577172	59577173	2	GGCGCGGGCGACTAAATGAA	chr14:59,577,168-59,577,187
chr4	76210552	76210553	2	TGAAGGCCCAAACGCTTGTA	chr4:76,210,540-76,210,559
chr19	611365	611366	2	TGATCACGGCCGCCATCCCT	chr19:611,300-611,319
chr22	38317869	38317870	2	GAATAGCCGCCTGTTTTCGC	chr22:38,317,809-38,317,828
chr14	89429399	89429400	2	CATCCTCGGTCTAAAACGCC	chr14:89,429,341-89,429,360
chr3	57068873	57068874	2	GTTGGAACCGGCAGTTCATA	chr3:57,068,862-57,068,881
chr4	748684	748685	2	GTTTCCGATGTTGACGTACC	chr4:748,704-748,723
chr15	73998398	73998399	2	CCTACGCTGACCAGGTGAGT	chr15:73,998,463-73,998,482
chr14	102143004	102143005	2	TACGTGCTACCATTCCTGAG	chr14:102,142,935-102,142,954
chr14	23117588	23117589	2	GCCAACCTCATCAAGGGCGT	chr14:23,117,503-23,117,522
chr16	75116935	75116936	2	CGAGGTTCACTGGACGTTTT	chr16:75,116,921-75,116,940
chr17	14680564	14680565	2	CTGACCTTTGTGCTACACCG	chr17:14,680,665-14,680,684
chr5	171738752	171738753	2	TGTAACCCGAGAGTTGCCAA	chr5:171,738,795-171,738,814
chr12	7060478	7060479	2	AAAAGGCGGGGATTGGTACC	chr12:7,060,435-7,060,454
chr12	3571432	3571433	2	TTCTTAAAGAGGTGTGCCTC	chr12:3,571,432-3,571,451
