# Supplementary material for: Tracking single-cell evolution using clock-like chromatin accessibility loci
Source: Nat Biotechnol. 2024 May 9;43(5):784–98. doi: 10.1038/s41587-024-02241-z (PMC12084158; doi:10.1038/s41587-024-02241-z)
Supplement: Supplementary file 6 — Oligos used for SHARE-seq on the MGI platform. [file 41587_2024_2241_MOESM6_ESM.xlsx]

## Sheet: Reaction oligos
Name	Sequence	Scale	Purification	Specific oligos
Round 1 linker	CCGAGCCCACGAGACTCGGACGATCATGGG	1 μM	STD
Round 2 linker	CAAGTATGCAGCGCGCTCAAGCACGTGGAT	1 μM	STD
Round 3 linker	AGTCGTACGCCGATGCGAAACATCGGCCAC	1 μM	STD
Round 1 blocking	CCCATGATCGTCCGAGTCTCGTGGGCTCGG	1 μM	STD
Round 2 blocking	ATCCACGTGCTTGAGCGCGCTGCATACTTG	1 μM	STD
Round 3 blocking	GTGGCCGATGTTTCGCATCGGCGTACGACT	1 μM	STD
Read1	TCGTCGGCAGCGTCAGATGTGTATAAGAGACAG	1 μM	HPLC	*
TSO	AAGCAGTGGTATCAACGCAGAGTGAATrGrG+G	1 μM	HPLC	*
RNA_PCR_primer	AAGCAGTGGTATCAACGCAGAGT	100 nm	STD	*
P7	CAAGCAGAAGACGGCATACGAGAT	100 nm	STD	*
Phosphorylated_Read2	/5Phos/GTCTCGTGGGCTCGGAGATGTGTATAAGAGACAG	1 μM	HPLC	*
RT_primer	/5Phos/GTCTCGTGGGCTCGGAGATGTGTATAAGAGACAGNNNNNNNNNN/iBiodT/TTTTTTTTTTTTTTVN	1 μM	HPLC	*
Blocked_ME_Comp	/5Phos/C*T*G* T*C*T* C*T*T* A*T*A* C*A*/3ddC/	1 μM	HPLC	*

## Sheet: Adaptor Ads
96 Well Columns	(plate Ad1) Custom Barcodes Adapter 1 (index i5):	Sequence
A1	v2_Ad1.01_TAGATCGC	AATGATACGGCGACCACCGAGATCTACACTAGATCGCTCGTCGGCAGCGTCAGATGTGTAT
B1	v2_Ad1.02_CTCTCTAT	AATGATACGGCGACCACCGAGATCTACACCTCTCTATTCGTCGGCAGCGTCAGATGTGTAT
C1	v2_Ad1.03_TATCCTCT	AATGATACGGCGACCACCGAGATCTACACTATCCTCTTCGTCGGCAGCGTCAGATGTGTAT
D1	v2_Ad1.04_AGAGTAGA	AATGATACGGCGACCACCGAGATCTACACAGAGTAGATCGTCGGCAGCGTCAGATGTGTAT
E1	v2_Ad1.05_GTAAGGAG	AATGATACGGCGACCACCGAGATCTACACGTAAGGAGTCGTCGGCAGCGTCAGATGTGTAT
F1	v2_Ad1.06_ACTGCATA	AATGATACGGCGACCACCGAGATCTACACACTGCATATCGTCGGCAGCGTCAGATGTGTAT
G1	v2_Ad1.07_AAGGAGTA	AATGATACGGCGACCACCGAGATCTACACAAGGAGTATCGTCGGCAGCGTCAGATGTGTAT
H1	v2_Ad1.08_CTAAGCCT	AATGATACGGCGACCACCGAGATCTACACCTAAGCCTTCGTCGGCAGCGTCAGATGTGTAT
A2	v2_Ad1.09_TGGAAATC	AATGATACGGCGACCACCGAGATCTACACTGGAAATCTCGTCGGCAGCGTCAGATGTGTAT
B2	v2_Ad1.10_AACATGAT	AATGATACGGCGACCACCGAGATCTACACAACATGATTCGTCGGCAGCGTCAGATGTGTAT
C2	v2_Ad1.11_TGATGAAA	AATGATACGGCGACCACCGAGATCTACACTGATGAAATCGTCGGCAGCGTCAGATGTGTAT
D2	v2_Ad1.12_GTCGGACT	AATGATACGGCGACCACCGAGATCTACACGTCGGACTTCGTCGGCAGCGTCAGATGTGTAT
E2	v2_Ad1.13_TTTCTAGC	AATGATACGGCGACCACCGAGATCTACACTTTCTAGCTCGTCGGCAGCGTCAGATGTGTAT
F2	v2_Ad1.14_TAACCAAG	AATGATACGGCGACCACCGAGATCTACACTAACCAAGTCGTCGGCAGCGTCAGATGTGTAT
G2	v2_Ad1.15_GTGTATCG	AATGATACGGCGACCACCGAGATCTACACGTGTATCGTCGTCGGCAGCGTCAGATGTGTAT
H2	v2_Ad1.16_TCCATCAA	AATGATACGGCGACCACCGAGATCTACACTCCATCAATCGTCGGCAGCGTCAGATGTGTAT
A3	v2_Ad1.17_TTCGTGCA	AATGATACGGCGACCACCGAGATCTACACTTCGTGCATCGTCGGCAGCGTCAGATGTGTAT
B3	v2_Ad1.18_AGGTTGCC	AATGATACGGCGACCACCGAGATCTACACAGGTTGCCTCGTCGGCAGCGTCAGATGTGTAT
C3	v2_Ad1.19_CCTTATGT	AATGATACGGCGACCACCGAGATCTACACCCTTATGTTCGTCGGCAGCGTCAGATGTGTAT
D3	v2_Ad1.20_CAGCAACG	AATGATACGGCGACCACCGAGATCTACACCAGCAACGTCGTCGGCAGCGTCAGATGTGTAT
E3	v2_Ad1.21_GGTTCAAT	AATGATACGGCGACCACCGAGATCTACACGGTTCAATTCGTCGGCAGCGTCAGATGTGTAT
F3	v2_Ad1.22_ACATTCGT	AATGATACGGCGACCACCGAGATCTACACACATTCGTTCGTCGGCAGCGTCAGATGTGTAT
G3	v2_Ad1.23_GATTCCCA	AATGATACGGCGACCACCGAGATCTACACGATTCCCATCGTCGGCAGCGTCAGATGTGTAT
H3	v2_Ad1.24_CGGACTGC	AATGATACGGCGACCACCGAGATCTACACCGGACTGCTCGTCGGCAGCGTCAGATGTGTAT
A4	v2_Ad1.25_AGCCGTTC	AATGATACGGCGACCACCGAGATCTACACAGCCGTTCTCGTCGGCAGCGTCAGATGTGTAT
B4	v2_Ad1.26_ATTGGGTC	AATGATACGGCGACCACCGAGATCTACACATTGGGTCTCGTCGGCAGCGTCAGATGTGTAT
C4	v2_Ad1.27_TGCATACT	AATGATACGGCGACCACCGAGATCTACACTGCATACTTCGTCGGCAGCGTCAGATGTGTAT
D4	v2_Ad1.28_GGGCTTGG	AATGATACGGCGACCACCGAGATCTACACGGGCTTGGTCGTCGGCAGCGTCAGATGTGTAT
E4	v2_Ad1.29_GACGTGGC	AATGATACGGCGACCACCGAGATCTACACGACGTGGCTCGTCGGCAGCGTCAGATGTGTAT
F4	v2_Ad1.30_GCAAATTT	AATGATACGGCGACCACCGAGATCTACACGCAAATTTTCGTCGGCAGCGTCAGATGTGTAT
G4	v2_Ad1.31_GCAGCCTC	AATGATACGGCGACCACCGAGATCTACACGCAGCCTCTCGTCGGCAGCGTCAGATGTGTAT
H4	v2_Ad1.32_TCCGAGTT	AATGATACGGCGACCACCGAGATCTACACTCCGAGTTTCGTCGGCAGCGTCAGATGTGTAT
A5	v2_Ad1.33_GCATTAAG	AATGATACGGCGACCACCGAGATCTACACGCATTAAGTCGTCGGCAGCGTCAGATGTGTAT
B5	v2_Ad1.34_ACGATAAC	AATGATACGGCGACCACCGAGATCTACACACGATAACTCGTCGGCAGCGTCAGATGTGTAT
C5	v2_Ad1.35_CCTGCGGG	AATGATACGGCGACCACCGAGATCTACACCCTGCGGGTCGTCGGCAGCGTCAGATGTGTAT
D5	v2_Ad1.36_TGATTGTT	AATGATACGGCGACCACCGAGATCTACACTGATTGTTTCGTCGGCAGCGTCAGATGTGTAT
E5	v2_Ad1.37_GGCACGGA	AATGATACGGCGACCACCGAGATCTACACGGCACGGATCGTCGGCAGCGTCAGATGTGTAT
F5	v2_Ad1.38_GATCATTC	AATGATACGGCGACCACCGAGATCTACACGATCATTCTCGTCGGCAGCGTCAGATGTGTAT
G5	v2_Ad1.39_ATGGTCAT	AATGATACGGCGACCACCGAGATCTACACATGGTCATTCGTCGGCAGCGTCAGATGTGTAT
H5	v2_Ad1.40_CGTACCAA	AATGATACGGCGACCACCGAGATCTACACCGTACCAATCGTCGGCAGCGTCAGATGTGTAT
A6	v2_Ad1.41_CCAGTTTA	AATGATACGGCGACCACCGAGATCTACACCCAGTTTATCGTCGGCAGCGTCAGATGTGTAT
B6	v2_Ad1.42_ACCGGCCC	AATGATACGGCGACCACCGAGATCTACACACCGGCCCTCGTCGGCAGCGTCAGATGTGTAT
C6	v2_Ad1.43_CTAGAAGT	AATGATACGGCGACCACCGAGATCTACACCTAGAAGTTCGTCGGCAGCGTCAGATGTGTAT
D6	v2_Ad1.44_CGCCAGAT	AATGATACGGCGACCACCGAGATCTACACCGCCAGATTCGTCGGCAGCGTCAGATGTGTAT
E6	v2_Ad1.45_TCACATGG	AATGATACGGCGACCACCGAGATCTACACTCACATGGTCGTCGGCAGCGTCAGATGTGTAT
F6	v2_Ad1.46_GAACTCGA	AATGATACGGCGACCACCGAGATCTACACGAACTCGATCGTCGGCAGCGTCAGATGTGTAT
G6	v2_Ad1.47_CCACCGTT	AATGATACGGCGACCACCGAGATCTACACCCACCGTTTCGTCGGCAGCGTCAGATGTGTAT
H6	v2_Ad1.48_TAAGTTAC	AATGATACGGCGACCACCGAGATCTACACTAAGTTACTCGTCGGCAGCGTCAGATGTGTAT
A7	v2_Ad1.49_GAGACGTG	AATGATACGGCGACCACCGAGATCTACACGAGACGTGTCGTCGGCAGCGTCAGATGTGTAT
B7	v2_Ad1.50_TTGCCTAA	AATGATACGGCGACCACCGAGATCTACACTTGCCTAATCGTCGGCAGCGTCAGATGTGTAT
C7	v2_Ad1.51_TTAACTTG	AATGATACGGCGACCACCGAGATCTACACTTAACTTGTCGTCGGCAGCGTCAGATGTGTAT
D7	v2_Ad1.52_CTTTAACA	AATGATACGGCGACCACCGAGATCTACACCTTTAACATCGTCGGCAGCGTCAGATGTGTAT
E7	v2_Ad1.53_CGTAGACC	AATGATACGGCGACCACCGAGATCTACACCGTAGACCTCGTCGGCAGCGTCAGATGTGTAT
F7	v2_Ad1.54_TATTTGCG	AATGATACGGCGACCACCGAGATCTACACTATTTGCGTCGTCGGCAGCGTCAGATGTGTAT
G7	v2_Ad1.55_ATCCAGGA	AATGATACGGCGACCACCGAGATCTACACATCCAGGATCGTCGGCAGCGTCAGATGTGTAT
H7	v2_Ad1.56_TGTTCCTG	AATGATACGGCGACCACCGAGATCTACACTGTTCCTGTCGTCGGCAGCGTCAGATGTGTAT
A8	v2_Ad1.57_ACGCGCAG	AATGATACGGCGACCACCGAGATCTACACACGCGCAGTCGTCGGCAGCGTCAGATGTGTAT
B8	v2_Ad1.58_TCTGGCGA	AATGATACGGCGACCACCGAGATCTACACTCTGGCGATCGTCGGCAGCGTCAGATGTGTAT
C8	v2_Ad1.59_AATCTACA	AATGATACGGCGACCACCGAGATCTACACAATCTACATCGTCGGCAGCGTCAGATGTGTAT
D8	v2_Ad1.60_TACTGACC	AATGATACGGCGACCACCGAGATCTACACTACTGACCTCGTCGGCAGCGTCAGATGTGTAT
E8	v2_Ad1.61_CGATAGGG	AATGATACGGCGACCACCGAGATCTACACCGATAGGGTCGTCGGCAGCGTCAGATGTGTAT
F8	v2_Ad1.62_ACTTAGAA	AATGATACGGCGACCACCGAGATCTACACACTTAGAATCGTCGGCAGCGTCAGATGTGTAT
G8	v2_Ad1.63_AGAGATCT	AATGATACGGCGACCACCGAGATCTACACAGAGATCTTCGTCGGCAGCGTCAGATGTGTAT
H8	v2_Ad1.64_GGTGAAGG	AATGATACGGCGACCACCGAGATCTACACGGTGAAGGTCGTCGGCAGCGTCAGATGTGTAT
A9	v2_Ad1.65_ATCGAATG	AATGATACGGCGACCACCGAGATCTACACATCGAATGTCGTCGGCAGCGTCAGATGTGTAT
B9	v2_Ad1.66_TCAAGAGC	AATGATACGGCGACCACCGAGATCTACACTCAAGAGCTCGTCGGCAGCGTCAGATGTGTAT
C9	v2_Ad1.67_GCCCACGT	AATGATACGGCGACCACCGAGATCTACACGCCCACGTTCGTCGGCAGCGTCAGATGTGTAT
D9	v2_Ad1.68_TGGGCGGT	AATGATACGGCGACCACCGAGATCTACACTGGGCGGTTCGTCGGCAGCGTCAGATGTGTAT
E9	v2_Ad1.69_CCCTTGGA	AATGATACGGCGACCACCGAGATCTACACCCCTTGGATCGTCGGCAGCGTCAGATGTGTAT
F9	v2_Ad1.70_ATTACCGT	AATGATACGGCGACCACCGAGATCTACACATTACCGTTCGTCGGCAGCGTCAGATGTGTAT
G9	v2_Ad1.71_AGTCCGAG	AATGATACGGCGACCACCGAGATCTACACAGTCCGAGTCGTCGGCAGCGTCAGATGTGTAT
H9	v2_Ad1.72_ACTTGTTG	AATGATACGGCGACCACCGAGATCTACACACTTGTTGTCGTCGGCAGCGTCAGATGTGTAT
A10	v2_Ad1.73_GTAATACA	AATGATACGGCGACCACCGAGATCTACACGTAATACATCGTCGGCAGCGTCAGATGTGTAT
B10	v2_Ad1.74_GGCGTCTA	AATGATACGGCGACCACCGAGATCTACACGGCGTCTATCGTCGGCAGCGTCAGATGTGTAT
C10	v2_Ad1.75_GCGCTGCT	AATGATACGGCGACCACCGAGATCTACACGCGCTGCTTCGTCGGCAGCGTCAGATGTGTAT
D10	v2_Ad1.76_GTGCCATT	AATGATACGGCGACCACCGAGATCTACACGTGCCATTTCGTCGGCAGCGTCAGATGTGTAT
E10	v2_Ad1.77_TAGGTATG	AATGATACGGCGACCACCGAGATCTACACTAGGTATGTCGTCGGCAGCGTCAGATGTGTAT
F10	v2_Ad1.78_AACACCTA	AATGATACGGCGACCACCGAGATCTACACAACACCTATCGTCGGCAGCGTCAGATGTGTAT
G10	v2_Ad1.79_CTCCGAAC	AATGATACGGCGACCACCGAGATCTACACCTCCGAACTCGTCGGCAGCGTCAGATGTGTAT
H10	v2_Ad1.80_CAACGGCA	AATGATACGGCGACCACCGAGATCTACACCAACGGCATCGTCGGCAGCGTCAGATGTGTAT
A11	v2_Ad1.81_CAATGTAG	AATGATACGGCGACCACCGAGATCTACACCAATGTAGTCGTCGGCAGCGTCAGATGTGTAT
B11	v2_Ad1.82_GGCTACCC	AATGATACGGCGACCACCGAGATCTACACGGCTACCCTCGTCGGCAGCGTCAGATGTGTAT
C11	v2_Ad1.83_AAAGTCCG	AATGATACGGCGACCACCGAGATCTACACAAAGTCCGTCGTCGGCAGCGTCAGATGTGTAT
D11	v2_Ad1.84_TTCCGCGG	AATGATACGGCGACCACCGAGATCTACACTTCCGCGGTCGTCGGCAGCGTCAGATGTGTAT
E11	v2_Ad1.85_AGGCACTT	AATGATACGGCGACCACCGAGATCTACACAGGCACTTTCGTCGGCAGCGTCAGATGTGTAT
F11	v2_Ad1.86_CTTCAGTG	AATGATACGGCGACCACCGAGATCTACACCTTCAGTGTCGTCGGCAGCGTCAGATGTGTAT
G11	v2_Ad1.87_GCCGGTAG	AATGATACGGCGACCACCGAGATCTACACGCCGGTAGTCGTCGGCAGCGTCAGATGTGTAT
H11	v2_Ad1.88_TTCAATCC	AATGATACGGCGACCACCGAGATCTACACTTCAATCCTCGTCGGCAGCGTCAGATGTGTAT
A12	v2_Ad1.89_CCACACAC	AATGATACGGCGACCACCGAGATCTACACCCACACACTCGTCGGCAGCGTCAGATGTGTAT
B12	v2_Ad1.90_ATATTATC	AATGATACGGCGACCACCGAGATCTACACATATTATCTCGTCGGCAGCGTCAGATGTGTAT
C12	v2_Ad1.91_CCGAAGCA	AATGATACGGCGACCACCGAGATCTACACCCGAAGCATCGTCGGCAGCGTCAGATGTGTAT
D12	v2_Ad1.92_GTATCGGT	AATGATACGGCGACCACCGAGATCTACACGTATCGGTTCGTCGGCAGCGTCAGATGTGTAT

## Sheet: Plate_R1 hyb oligos
WellPosition	Name	Sequence
A1	Round1_01	/5Phos/CGCGCTGCATACTTGAACGTGATCCCATGATCGTCCGA
B1	Round1_02	/5Phos/CGCGCTGCATACTTGAAACATCGCCCATGATCGTCCGA
C1	Round1_03	/5Phos/CGCGCTGCATACTTGATGCCTAACCCATGATCGTCCGA
D1	Round1_04	/5Phos/CGCGCTGCATACTTGAGTGGTCACCCATGATCGTCCGA
E1	Round1_05	/5Phos/CGCGCTGCATACTTGACCACTGTCCCATGATCGTCCGA
F1	Round1_06	/5Phos/CGCGCTGCATACTTGACATTGGCCCCATGATCGTCCGA
G1	Round1_07	/5Phos/CGCGCTGCATACTTGCAGATCTGCCCATGATCGTCCGA
H1	Round1_08	/5Phos/CGCGCTGCATACTTGCATCAAGTCCCATGATCGTCCGA
A2	Round1_09	/5Phos/CGCGCTGCATACTTGCGCTGATCCCCATGATCGTCCGA
B2	Round1_10	/5Phos/CGCGCTGCATACTTGACAAGCTACCCATGATCGTCCGA
C2	Round1_11	/5Phos/CGCGCTGCATACTTGCTGTAGCCCCCATGATCGTCCGA
D2	Round1_12	/5Phos/CGCGCTGCATACTTGAGTACAAGCCCATGATCGTCCGA
E2	Round1_13	/5Phos/CGCGCTGCATACTTGAACAACCACCCATGATCGTCCGA
F2	Round1_14	/5Phos/CGCGCTGCATACTTGAACCGAGACCCATGATCGTCCGA
G2	Round1_15	/5Phos/CGCGCTGCATACTTGAACGCTTACCCATGATCGTCCGA
H2	Round1_16	/5Phos/CGCGCTGCATACTTGAAGACGGACCCATGATCGTCCGA
A3	Round1_17	/5Phos/CGCGCTGCATACTTGAAGGTACACCCATGATCGTCCGA
B3	Round1_18	/5Phos/CGCGCTGCATACTTGACACAGAACCCATGATCGTCCGA
C3	Round1_19	/5Phos/CGCGCTGCATACTTGACAGCAGACCCATGATCGTCCGA
D3	Round1_20	/5Phos/CGCGCTGCATACTTGACCTCCAACCCATGATCGTCCGA
E3	Round1_21	/5Phos/CGCGCTGCATACTTGACGCTCGACCCATGATCGTCCGA
F3	Round1_22	/5Phos/CGCGCTGCATACTTGACGTATCACCCATGATCGTCCGA
G3	Round1_23	/5Phos/CGCGCTGCATACTTGACTATGCACCCATGATCGTCCGA
H3	Round1_24	/5Phos/CGCGCTGCATACTTGAGAGTCAACCCATGATCGTCCGA
A4	Round1_25	/5Phos/CGCGCTGCATACTTGAGATCGCACCCATGATCGTCCGA
B4	Round1_26	/5Phos/CGCGCTGCATACTTGAGCAGGAACCCATGATCGTCCGA
C4	Round1_27	/5Phos/CGCGCTGCATACTTGAGTCACTACCCATGATCGTCCGA
D4	Round1_28	/5Phos/CGCGCTGCATACTTGATCCTGTACCCATGATCGTCCGA
E4	Round1_29	/5Phos/CGCGCTGCATACTTGATTGAGGACCCATGATCGTCCGA
F4	Round1_30	/5Phos/CGCGCTGCATACTTGCAACCACACCCATGATCGTCCGA
G4	Round1_31	/5Phos/CGCGCTGCATACTTGGACTAGTACCCATGATCGTCCGA
H4	Round1_32	/5Phos/CGCGCTGCATACTTGCAATGGAACCCATGATCGTCCGA
A5	Round1_33	/5Phos/CGCGCTGCATACTTGCACTTCGACCCATGATCGTCCGA
B5	Round1_34	/5Phos/CGCGCTGCATACTTGCAGCGTTACCCATGATCGTCCGA
C5	Round1_35	/5Phos/CGCGCTGCATACTTGCATACCAACCCATGATCGTCCGA
D5	Round1_36	/5Phos/CGCGCTGCATACTTGCCAGTTCACCCATGATCGTCCGA
E5	Round1_37	/5Phos/CGCGCTGCATACTTGCCGAAGTACCCATGATCGTCCGA
F5	Round1_38	/5Phos/CGCGCTGCATACTTGCCGTGAGACCCATGATCGTCCGA
G5	Round1_39	/5Phos/CGCGCTGCATACTTGCCTCCTGACCCATGATCGTCCGA
H5	Round1_40	/5Phos/CGCGCTGCATACTTGCGAACTTACCCATGATCGTCCGA
A6	Round1_41	/5Phos/CGCGCTGCATACTTGCGACTGGACCCATGATCGTCCGA
B6	Round1_42	/5Phos/CGCGCTGCATACTTGCGCATACACCCATGATCGTCCGA
C6	Round1_43	/5Phos/CGCGCTGCATACTTGCTCAATGACCCATGATCGTCCGA
D6	Round1_44	/5Phos/CGCGCTGCATACTTGCTGAGCCACCCATGATCGTCCGA
E6	Round1_45	/5Phos/CGCGCTGCATACTTGCTGGCATACCCATGATCGTCCGA
F6	Round1_46	/5Phos/CGCGCTGCATACTTGGAATCTGACCCATGATCGTCCGA
G6	Round1_47	/5Phos/CGCGCTGCATACTTGCAAGACTACCCATGATCGTCCGA
H6	Round1_48	/5Phos/CGCGCTGCATACTTGGAGCTGAACCCATGATCGTCCGA
A7	Round1_49	/5Phos/CGCGCTGCATACTTGGATAGACACCCATGATCGTCCGA
B7	Round1_50	/5Phos/CGCGCTGCATACTTGGCCACATACCCATGATCGTCCGA
C7	Round1_51	/5Phos/CGCGCTGCATACTTGGCGAGTAACCCATGATCGTCCGA
D7	Round1_52	/5Phos/CGCGCTGCATACTTGGCTAACGACCCATGATCGTCCGA
E7	Round1_53	/5Phos/CGCGCTGCATACTTGGCTCGGTACCCATGATCGTCCGA
F7	Round1_54	/5Phos/CGCGCTGCATACTTGGGAGAACACCCATGATCGTCCGA
G7	Round1_55	/5Phos/CGCGCTGCATACTTGGGTGCGAACCCATGATCGTCCGA
H7	Round1_56	/5Phos/CGCGCTGCATACTTGGTACGCAACCCATGATCGTCCGA
A8	Round1_57	/5Phos/CGCGCTGCATACTTGGTCGTAGACCCATGATCGTCCGA
B8	Round1_58	/5Phos/CGCGCTGCATACTTGGTCTGTCACCCATGATCGTCCGA
C8	Round1_59	/5Phos/CGCGCTGCATACTTGGTGTTCTACCCATGATCGTCCGA
D8	Round1_60	/5Phos/CGCGCTGCATACTTGTAGGATGACCCATGATCGTCCGA
E8	Round1_61	/5Phos/CGCGCTGCATACTTGTATCAGCACCCATGATCGTCCGA
F8	Round1_62	/5Phos/CGCGCTGCATACTTGTCCGTCTACCCATGATCGTCCGA
G8	Round1_63	/5Phos/CGCGCTGCATACTTGTCTTCACACCCATGATCGTCCGA
H8	Round1_64	/5Phos/CGCGCTGCATACTTGTGAAGAGACCCATGATCGTCCGA
A9	Round1_65	/5Phos/CGCGCTGCATACTTGTGGAACAACCCATGATCGTCCGA
B9	Round1_66	/5Phos/CGCGCTGCATACTTGTGGCTTCACCCATGATCGTCCGA
C9	Round1_67	/5Phos/CGCGCTGCATACTTGTGGTGGTACCCATGATCGTCCGA
D9	Round1_68	/5Phos/CGCGCTGCATACTTGTTCACGCACCCATGATCGTCCGA
E9	Round1_69	/5Phos/CGCGCTGCATACTTGAACTCACCCCCATGATCGTCCGA
F9	Round1_70	/5Phos/CGCGCTGCATACTTGAAGAGATCCCCATGATCGTCCGA
G9	Round1_71	/5Phos/CGCGCTGCATACTTGAAGGACACCCCATGATCGTCCGA
H9	Round1_72	/5Phos/CGCGCTGCATACTTGAATCCGTCCCCATGATCGTCCGA
A10	Round1_73	/5Phos/CGCGCTGCATACTTGAATGTTGCCCCATGATCGTCCGA
B10	Round1_74	/5Phos/CGCGCTGCATACTTGACACGACCCCCATGATCGTCCGA
C10	Round1_75	/5Phos/CGCGCTGCATACTTGACAGATTCCCCATGATCGTCCGA
D10	Round1_76	/5Phos/CGCGCTGCATACTTGAGATGTACCCCATGATCGTCCGA
E10	Round1_77	/5Phos/CGCGCTGCATACTTGAGCACCTCCCCATGATCGTCCGA
F10	Round1_78	/5Phos/CGCGCTGCATACTTGAGCCATGCCCCATGATCGTCCGA
G10	Round1_79	/5Phos/CGCGCTGCATACTTGAGGCTAACCCCATGATCGTCCGA
H10	Round1_80	/5Phos/CGCGCTGCATACTTGATAGCGACCCCATGATCGTCCGA
A11	Round1_81	/5Phos/CGCGCTGCATACTTGATCATTCCCCCATGATCGTCCGA
B11	Round1_82	/5Phos/CGCGCTGCATACTTGATTGGCTCCCCATGATCGTCCGA
C11	Round1_83	/5Phos/CGCGCTGCATACTTGCAAGGAGCCCCATGATCGTCCGA
D11	Round1_84	/5Phos/CGCGCTGCATACTTGCACCTTACCCCATGATCGTCCGA
E11	Round1_85	/5Phos/CGCGCTGCATACTTGCCATCCTCCCCATGATCGTCCGA
F11	Round1_86	/5Phos/CGCGCTGCATACTTGCCGACAACCCCATGATCGTCCGA
G11	Round1_87	/5Phos/CGCGCTGCATACTTGCCTAATCCCCCATGATCGTCCGA
H11	Round1_88	/5Phos/CGCGCTGCATACTTGCCTCTATCCCCATGATCGTCCGA
A12	Round1_89	/5Phos/CGCGCTGCATACTTGCGACACACCCCATGATCGTCCGA
B12	Round1_90	/5Phos/CGCGCTGCATACTTGCGGATTGCCCCATGATCGTCCGA
C12	Round1_91	/5Phos/CGCGCTGCATACTTGCTAAGGTCCCCATGATCGTCCGA
D12	Round1_92	/5Phos/CGCGCTGCATACTTGGAACAGGCCCCATGATCGTCCGA
E12	Round1_93	/5Phos/CGCGCTGCATACTTGGACAGTGCCCCATGATCGTCCGA
F12	Round1_94	/5Phos/CGCGCTGCATACTTGGAGTTAGCCCCATGATCGTCCGA
G12	Round1_95	/5Phos/CGCGCTGCATACTTGGATGAATCCCCATGATCGTCCGA
H12	Round1_96	/5Phos/CGCGCTGCATACTTGGCCAAGACCCCATGATCGTCCGA

## Sheet: Plate_R2 hyb oligos
WellPosition	Name	Sequence
A1	Round2_01	/5Phos/CATCGGCGTACGACTAACGTGATATCCACGTGCTTGAG
B1	Round2_02	/5Phos/CATCGGCGTACGACTAAACATCGATCCACGTGCTTGAG
C1	Round2_03	/5Phos/CATCGGCGTACGACTATGCCTAAATCCACGTGCTTGAG
D1	Round2_04	/5Phos/CATCGGCGTACGACTAGTGGTCAATCCACGTGCTTGAG
E1	Round2_05	/5Phos/CATCGGCGTACGACTACCACTGTATCCACGTGCTTGAG
F1	Round2_06	/5Phos/CATCGGCGTACGACTACATTGGCATCCACGTGCTTGAG
G1	Round2_07	/5Phos/CATCGGCGTACGACTCAGATCTGATCCACGTGCTTGAG
H1	Round2_08	/5Phos/CATCGGCGTACGACTCATCAAGTATCCACGTGCTTGAG
A2	Round2_09	/5Phos/CATCGGCGTACGACTCGCTGATCATCCACGTGCTTGAG
B2	Round2_10	/5Phos/CATCGGCGTACGACTACAAGCTAATCCACGTGCTTGAG
C2	Round2_11	/5Phos/CATCGGCGTACGACTCTGTAGCCATCCACGTGCTTGAG
D2	Round2_12	/5Phos/CATCGGCGTACGACTAGTACAAGATCCACGTGCTTGAG
E2	Round2_13	/5Phos/CATCGGCGTACGACTAACAACCAATCCACGTGCTTGAG
F2	Round2_14	/5Phos/CATCGGCGTACGACTAACCGAGAATCCACGTGCTTGAG
G2	Round2_15	/5Phos/CATCGGCGTACGACTAACGCTTAATCCACGTGCTTGAG
H2	Round2_16	/5Phos/CATCGGCGTACGACTAAGACGGAATCCACGTGCTTGAG
A3	Round2_17	/5Phos/CATCGGCGTACGACTAAGGTACAATCCACGTGCTTGAG
B3	Round2_18	/5Phos/CATCGGCGTACGACTACACAGAAATCCACGTGCTTGAG
C3	Round2_19	/5Phos/CATCGGCGTACGACTACAGCAGAATCCACGTGCTTGAG
D3	Round2_20	/5Phos/CATCGGCGTACGACTACCTCCAAATCCACGTGCTTGAG
E3	Round2_21	/5Phos/CATCGGCGTACGACTACGCTCGAATCCACGTGCTTGAG
F3	Round2_22	/5Phos/CATCGGCGTACGACTACGTATCAATCCACGTGCTTGAG
G3	Round2_23	/5Phos/CATCGGCGTACGACTACTATGCAATCCACGTGCTTGAG
H3	Round2_24	/5Phos/CATCGGCGTACGACTAGAGTCAAATCCACGTGCTTGAG
A4	Round2_25	/5Phos/CATCGGCGTACGACTAGATCGCAATCCACGTGCTTGAG
B4	Round2_26	/5Phos/CATCGGCGTACGACTAGCAGGAAATCCACGTGCTTGAG
C4	Round2_27	/5Phos/CATCGGCGTACGACTAGTCACTAATCCACGTGCTTGAG
D4	Round2_28	/5Phos/CATCGGCGTACGACTATCCTGTAATCCACGTGCTTGAG
E4	Round2_29	/5Phos/CATCGGCGTACGACTATTGAGGAATCCACGTGCTTGAG
F4	Round2_30	/5Phos/CATCGGCGTACGACTCAACCACAATCCACGTGCTTGAG
G4	Round2_31	/5Phos/CATCGGCGTACGACTGACTAGTAATCCACGTGCTTGAG
H4	Round2_32	/5Phos/CATCGGCGTACGACTCAATGGAAATCCACGTGCTTGAG
A5	Round2_33	/5Phos/CATCGGCGTACGACTCACTTCGAATCCACGTGCTTGAG
B5	Round2_34	/5Phos/CATCGGCGTACGACTCAGCGTTAATCCACGTGCTTGAG
C5	Round2_35	/5Phos/CATCGGCGTACGACTCATACCAAATCCACGTGCTTGAG
D5	Round2_36	/5Phos/CATCGGCGTACGACTCCAGTTCAATCCACGTGCTTGAG
E5	Round2_37	/5Phos/CATCGGCGTACGACTCCGAAGTAATCCACGTGCTTGAG
F5	Round2_38	/5Phos/CATCGGCGTACGACTCCGTGAGAATCCACGTGCTTGAG
G5	Round2_39	/5Phos/CATCGGCGTACGACTCCTCCTGAATCCACGTGCTTGAG
H5	Round2_40	/5Phos/CATCGGCGTACGACTCGAACTTAATCCACGTGCTTGAG
A6	Round2_41	/5Phos/CATCGGCGTACGACTCGACTGGAATCCACGTGCTTGAG
B6	Round2_42	/5Phos/CATCGGCGTACGACTCGCATACAATCCACGTGCTTGAG
C6	Round2_43	/5Phos/CATCGGCGTACGACTCTCAATGAATCCACGTGCTTGAG
D6	Round2_44	/5Phos/CATCGGCGTACGACTCTGAGCCAATCCACGTGCTTGAG
E6	Round2_45	/5Phos/CATCGGCGTACGACTCTGGCATAATCCACGTGCTTGAG
F6	Round2_46	/5Phos/CATCGGCGTACGACTGAATCTGAATCCACGTGCTTGAG
G6	Round2_47	/5Phos/CATCGGCGTACGACTCAAGACTAATCCACGTGCTTGAG
H6	Round2_48	/5Phos/CATCGGCGTACGACTGAGCTGAAATCCACGTGCTTGAG
A7	Round2_49	/5Phos/CATCGGCGTACGACTGATAGACAATCCACGTGCTTGAG
B7	Round2_50	/5Phos/CATCGGCGTACGACTGCCACATAATCCACGTGCTTGAG
C7	Round2_51	/5Phos/CATCGGCGTACGACTGCGAGTAAATCCACGTGCTTGAG
D7	Round2_52	/5Phos/CATCGGCGTACGACTGCTAACGAATCCACGTGCTTGAG
E7	Round2_53	/5Phos/CATCGGCGTACGACTGCTCGGTAATCCACGTGCTTGAG
F7	Round2_54	/5Phos/CATCGGCGTACGACTGGAGAACAATCCACGTGCTTGAG
G7	Round2_55	/5Phos/CATCGGCGTACGACTGGTGCGAAATCCACGTGCTTGAG
H7	Round2_56	/5Phos/CATCGGCGTACGACTGTACGCAAATCCACGTGCTTGAG
A8	Round2_57	/5Phos/CATCGGCGTACGACTGTCGTAGAATCCACGTGCTTGAG
B8	Round2_58	/5Phos/CATCGGCGTACGACTGTCTGTCAATCCACGTGCTTGAG
C8	Round2_59	/5Phos/CATCGGCGTACGACTGTGTTCTAATCCACGTGCTTGAG
D8	Round2_60	/5Phos/CATCGGCGTACGACTTAGGATGAATCCACGTGCTTGAG
E8	Round2_61	/5Phos/CATCGGCGTACGACTTATCAGCAATCCACGTGCTTGAG
F8	Round2_62	/5Phos/CATCGGCGTACGACTTCCGTCTAATCCACGTGCTTGAG
G8	Round2_63	/5Phos/CATCGGCGTACGACTTCTTCACAATCCACGTGCTTGAG
H8	Round2_64	/5Phos/CATCGGCGTACGACTTGAAGAGAATCCACGTGCTTGAG
A9	Round2_65	/5Phos/CATCGGCGTACGACTTGGAACAAATCCACGTGCTTGAG
B9	Round2_66	/5Phos/CATCGGCGTACGACTTGGCTTCAATCCACGTGCTTGAG
C9	Round2_67	/5Phos/CATCGGCGTACGACTTGGTGGTAATCCACGTGCTTGAG
D9	Round2_68	/5Phos/CATCGGCGTACGACTTTCACGCAATCCACGTGCTTGAG
E9	Round2_69	/5Phos/CATCGGCGTACGACTAACTCACCATCCACGTGCTTGAG
F9	Round2_70	/5Phos/CATCGGCGTACGACTAAGAGATCATCCACGTGCTTGAG
G9	Round2_71	/5Phos/CATCGGCGTACGACTAAGGACACATCCACGTGCTTGAG
H9	Round2_72	/5Phos/CATCGGCGTACGACTAATCCGTCATCCACGTGCTTGAG
A10	Round2_73	/5Phos/CATCGGCGTACGACTAATGTTGCATCCACGTGCTTGAG
B10	Round2_74	/5Phos/CATCGGCGTACGACTACACGACCATCCACGTGCTTGAG
C10	Round2_75	/5Phos/CATCGGCGTACGACTACAGATTCATCCACGTGCTTGAG
D10	Round2_76	/5Phos/CATCGGCGTACGACTAGATGTACATCCACGTGCTTGAG
E10	Round2_77	/5Phos/CATCGGCGTACGACTAGCACCTCATCCACGTGCTTGAG
F10	Round2_78	/5Phos/CATCGGCGTACGACTAGCCATGCATCCACGTGCTTGAG
G10	Round2_79	/5Phos/CATCGGCGTACGACTAGGCTAACATCCACGTGCTTGAG
H10	Round2_80	/5Phos/CATCGGCGTACGACTATAGCGACATCCACGTGCTTGAG
A11	Round2_81	/5Phos/CATCGGCGTACGACTATCATTCCATCCACGTGCTTGAG
B11	Round2_82	/5Phos/CATCGGCGTACGACTATTGGCTCATCCACGTGCTTGAG
C11	Round2_83	/5Phos/CATCGGCGTACGACTCAAGGAGCATCCACGTGCTTGAG
D11	Round2_84	/5Phos/CATCGGCGTACGACTCACCTTACATCCACGTGCTTGAG
E11	Round2_85	/5Phos/CATCGGCGTACGACTCCATCCTCATCCACGTGCTTGAG
F11	Round2_86	/5Phos/CATCGGCGTACGACTCCGACAACATCCACGTGCTTGAG
G11	Round2_87	/5Phos/CATCGGCGTACGACTCCTAATCCATCCACGTGCTTGAG
H11	Round2_88	/5Phos/CATCGGCGTACGACTCCTCTATCATCCACGTGCTTGAG
A12	Round2_89	/5Phos/CATCGGCGTACGACTCGACACACATCCACGTGCTTGAG
B12	Round2_90	/5Phos/CATCGGCGTACGACTCGGATTGCATCCACGTGCTTGAG
C12	Round2_91	/5Phos/CATCGGCGTACGACTCTAAGGTCATCCACGTGCTTGAG
D12	Round2_92	/5Phos/CATCGGCGTACGACTGAACAGGCATCCACGTGCTTGAG
E12	Round2_93	/5Phos/CATCGGCGTACGACTGACAGTGCATCCACGTGCTTGAG
F12	Round2_94	/5Phos/CATCGGCGTACGACTGAGTTAGCATCCACGTGCTTGAG
G12	Round2_95	/5Phos/CATCGGCGTACGACTGATGAATCATCCACGTGCTTGAG
H12	Round2_96	/5Phos/CATCGGCGTACGACTGCCAAGACATCCACGTGCTTGAG

## Sheet: Plate_R3 hyb oligos
WellPosition	Name	Sequence
A1	Round3_01	CAAGCAGAAGACGGCATACGAGATAACGTGATGTGGCCGATGTTTCG
B1	Round3_02	CAAGCAGAAGACGGCATACGAGATAAACATCGGTGGCCGATGTTTCG
C1	Round3_03	CAAGCAGAAGACGGCATACGAGATATGCCTAAGTGGCCGATGTTTCG
D1	Round3_04	CAAGCAGAAGACGGCATACGAGATAGTGGTCAGTGGCCGATGTTTCG
E1	Round3_05	CAAGCAGAAGACGGCATACGAGATACCACTGTGTGGCCGATGTTTCG
F1	Round3_06	CAAGCAGAAGACGGCATACGAGATACATTGGCGTGGCCGATGTTTCG
G1	Round3_07	CAAGCAGAAGACGGCATACGAGATCAGATCTGGTGGCCGATGTTTCG
H1	Round3_08	CAAGCAGAAGACGGCATACGAGATCATCAAGTGTGGCCGATGTTTCG
A2	Round3_09	CAAGCAGAAGACGGCATACGAGATCGCTGATCGTGGCCGATGTTTCG
B2	Round3_10	CAAGCAGAAGACGGCATACGAGATACAAGCTAGTGGCCGATGTTTCG
C2	Round3_11	CAAGCAGAAGACGGCATACGAGATCTGTAGCCGTGGCCGATGTTTCG
D2	Round3_12	CAAGCAGAAGACGGCATACGAGATAGTACAAGGTGGCCGATGTTTCG
E2	Round3_13	CAAGCAGAAGACGGCATACGAGATAACAACCAGTGGCCGATGTTTCG
F2	Round3_14	CAAGCAGAAGACGGCATACGAGATAACCGAGAGTGGCCGATGTTTCG
G2	Round3_15	CAAGCAGAAGACGGCATACGAGATAACGCTTAGTGGCCGATGTTTCG
H2	Round3_16	CAAGCAGAAGACGGCATACGAGATAAGACGGAGTGGCCGATGTTTCG
A3	Round3_17	CAAGCAGAAGACGGCATACGAGATAAGGTACAGTGGCCGATGTTTCG
B3	Round3_18	CAAGCAGAAGACGGCATACGAGATACACAGAAGTGGCCGATGTTTCG
C3	Round3_19	CAAGCAGAAGACGGCATACGAGATACAGCAGAGTGGCCGATGTTTCG
D3	Round3_20	CAAGCAGAAGACGGCATACGAGATACCTCCAAGTGGCCGATGTTTCG
E3	Round3_21	CAAGCAGAAGACGGCATACGAGATACGCTCGAGTGGCCGATGTTTCG
F3	Round3_22	CAAGCAGAAGACGGCATACGAGATACGTATCAGTGGCCGATGTTTCG
G3	Round3_23	CAAGCAGAAGACGGCATACGAGATACTATGCAGTGGCCGATGTTTCG
H3	Round3_24	CAAGCAGAAGACGGCATACGAGATAGAGTCAAGTGGCCGATGTTTCG
A4	Round3_25	CAAGCAGAAGACGGCATACGAGATAGATCGCAGTGGCCGATGTTTCG
B4	Round3_26	CAAGCAGAAGACGGCATACGAGATAGCAGGAAGTGGCCGATGTTTCG
C4	Round3_27	CAAGCAGAAGACGGCATACGAGATAGTCACTAGTGGCCGATGTTTCG
D4	Round3_28	CAAGCAGAAGACGGCATACGAGATATCCTGTAGTGGCCGATGTTTCG
E4	Round3_29	CAAGCAGAAGACGGCATACGAGATATTGAGGAGTGGCCGATGTTTCG
F4	Round3_30	CAAGCAGAAGACGGCATACGAGATCAACCACAGTGGCCGATGTTTCG
G4	Round3_31	CAAGCAGAAGACGGCATACGAGATGACTAGTAGTGGCCGATGTTTCG
H4	Round3_32	CAAGCAGAAGACGGCATACGAGATCAATGGAAGTGGCCGATGTTTCG
A5	Round3_33	CAAGCAGAAGACGGCATACGAGATCACTTCGAGTGGCCGATGTTTCG
B5	Round3_34	CAAGCAGAAGACGGCATACGAGATCAGCGTTAGTGGCCGATGTTTCG
C5	Round3_35	CAAGCAGAAGACGGCATACGAGATCATACCAAGTGGCCGATGTTTCG
D5	Round3_36	CAAGCAGAAGACGGCATACGAGATCCAGTTCAGTGGCCGATGTTTCG
E5	Round3_37	CAAGCAGAAGACGGCATACGAGATCCGAAGTAGTGGCCGATGTTTCG
F5	Round3_38	CAAGCAGAAGACGGCATACGAGATCCGTGAGAGTGGCCGATGTTTCG
G5	Round3_39	CAAGCAGAAGACGGCATACGAGATCCTCCTGAGTGGCCGATGTTTCG
H5	Round3_40	CAAGCAGAAGACGGCATACGAGATCGAACTTAGTGGCCGATGTTTCG
A6	Round3_41	CAAGCAGAAGACGGCATACGAGATCGACTGGAGTGGCCGATGTTTCG
B6	Round3_42	CAAGCAGAAGACGGCATACGAGATCGCATACAGTGGCCGATGTTTCG
C6	Round3_43	CAAGCAGAAGACGGCATACGAGATCTCAATGAGTGGCCGATGTTTCG
D6	Round3_44	CAAGCAGAAGACGGCATACGAGATCTGAGCCAGTGGCCGATGTTTCG
E6	Round3_45	CAAGCAGAAGACGGCATACGAGATCTGGCATAGTGGCCGATGTTTCG
F6	Round3_46	CAAGCAGAAGACGGCATACGAGATGAATCTGAGTGGCCGATGTTTCG
G6	Round3_47	CAAGCAGAAGACGGCATACGAGATCAAGACTAGTGGCCGATGTTTCG
H6	Round3_48	CAAGCAGAAGACGGCATACGAGATGAGCTGAAGTGGCCGATGTTTCG
A7	Round3_49	CAAGCAGAAGACGGCATACGAGATGATAGACAGTGGCCGATGTTTCG
B7	Round3_50	CAAGCAGAAGACGGCATACGAGATGCCACATAGTGGCCGATGTTTCG
C7	Round3_51	CAAGCAGAAGACGGCATACGAGATGCGAGTAAGTGGCCGATGTTTCG
D7	Round3_52	CAAGCAGAAGACGGCATACGAGATGCTAACGAGTGGCCGATGTTTCG
E7	Round3_53	CAAGCAGAAGACGGCATACGAGATGCTCGGTAGTGGCCGATGTTTCG
F7	Round3_54	CAAGCAGAAGACGGCATACGAGATGGAGAACAGTGGCCGATGTTTCG
G7	Round3_55	CAAGCAGAAGACGGCATACGAGATGGTGCGAAGTGGCCGATGTTTCG
H7	Round3_56	CAAGCAGAAGACGGCATACGAGATGTACGCAAGTGGCCGATGTTTCG
A8	Round3_57	CAAGCAGAAGACGGCATACGAGATGTCGTAGAGTGGCCGATGTTTCG
B8	Round3_58	CAAGCAGAAGACGGCATACGAGATGTCTGTCAGTGGCCGATGTTTCG
C8	Round3_59	CAAGCAGAAGACGGCATACGAGATGTGTTCTAGTGGCCGATGTTTCG
D8	Round3_60	CAAGCAGAAGACGGCATACGAGATTAGGATGAGTGGCCGATGTTTCG
E8	Round3_61	CAAGCAGAAGACGGCATACGAGATTATCAGCAGTGGCCGATGTTTCG
F8	Round3_62	CAAGCAGAAGACGGCATACGAGATTCCGTCTAGTGGCCGATGTTTCG
G8	Round3_63	CAAGCAGAAGACGGCATACGAGATTCTTCACAGTGGCCGATGTTTCG
H8	Round3_64	CAAGCAGAAGACGGCATACGAGATTGAAGAGAGTGGCCGATGTTTCG
A9	Round3_65	CAAGCAGAAGACGGCATACGAGATTGGAACAAGTGGCCGATGTTTCG
B9	Round3_66	CAAGCAGAAGACGGCATACGAGATTGGCTTCAGTGGCCGATGTTTCG
C9	Round3_67	CAAGCAGAAGACGGCATACGAGATTGGTGGTAGTGGCCGATGTTTCG
D9	Round3_68	CAAGCAGAAGACGGCATACGAGATTTCACGCAGTGGCCGATGTTTCG
E9	Round3_69	CAAGCAGAAGACGGCATACGAGATAACTCACCGTGGCCGATGTTTCG
F9	Round3_70	CAAGCAGAAGACGGCATACGAGATAAGAGATCGTGGCCGATGTTTCG
G9	Round3_71	CAAGCAGAAGACGGCATACGAGATAAGGACACGTGGCCGATGTTTCG
H9	Round3_72	CAAGCAGAAGACGGCATACGAGATAATCCGTCGTGGCCGATGTTTCG
A10	Round3_73	CAAGCAGAAGACGGCATACGAGATAATGTTGCGTGGCCGATGTTTCG
B10	Round3_74	CAAGCAGAAGACGGCATACGAGATACACGACCGTGGCCGATGTTTCG
C10	Round3_75	CAAGCAGAAGACGGCATACGAGATACAGATTCGTGGCCGATGTTTCG
D10	Round3_76	CAAGCAGAAGACGGCATACGAGATAGATGTACGTGGCCGATGTTTCG
E10	Round3_77	CAAGCAGAAGACGGCATACGAGATAGCACCTCGTGGCCGATGTTTCG
F10	Round3_78	CAAGCAGAAGACGGCATACGAGATAGCCATGCGTGGCCGATGTTTCG
G10	Round3_79	CAAGCAGAAGACGGCATACGAGATAGGCTAACGTGGCCGATGTTTCG
H10	Round3_80	CAAGCAGAAGACGGCATACGAGATATAGCGACGTGGCCGATGTTTCG
A11	Round3_81	CAAGCAGAAGACGGCATACGAGATATCATTCCGTGGCCGATGTTTCG
B11	Round3_82	CAAGCAGAAGACGGCATACGAGATATTGGCTCGTGGCCGATGTTTCG
C11	Round3_83	CAAGCAGAAGACGGCATACGAGATCAAGGAGCGTGGCCGATGTTTCG
D11	Round3_84	CAAGCAGAAGACGGCATACGAGATCACCTTACGTGGCCGATGTTTCG
E11	Round3_85	CAAGCAGAAGACGGCATACGAGATCCATCCTCGTGGCCGATGTTTCG
F11	Round3_86	CAAGCAGAAGACGGCATACGAGATCCGACAACGTGGCCGATGTTTCG
G11	Round3_87	CAAGCAGAAGACGGCATACGAGATCCTAATCCGTGGCCGATGTTTCG
H11	Round3_88	CAAGCAGAAGACGGCATACGAGATCCTCTATCGTGGCCGATGTTTCG
A12	Round3_89	CAAGCAGAAGACGGCATACGAGATCGACACACGTGGCCGATGTTTCG
B12	Round3_90	CAAGCAGAAGACGGCATACGAGATCGGATTGCGTGGCCGATGTTTCG
C12	Round3_91	CAAGCAGAAGACGGCATACGAGATCTAAGGTCGTGGCCGATGTTTCG
D12	Round3_92	CAAGCAGAAGACGGCATACGAGATGAACAGGCGTGGCCGATGTTTCG
E12	Round3_93	CAAGCAGAAGACGGCATACGAGATGACAGTGCGTGGCCGATGTTTCG
F12	Round3_94	CAAGCAGAAGACGGCATACGAGATGAGTTAGCGTGGCCGATGTTTCG
G12	Round3_95	CAAGCAGAAGACGGCATACGAGATGATGAATCGTGGCCGATGTTTCG
H12	Round3_96	CAAGCAGAAGACGGCATACGAGATGCCAAGACGTGGCCGATGTTTCG

## Sheet: Sequencing oligos
Oligo name	Primer sequence	MGI 2000 kit position	Read length	Dark reaction setting for sequencing
Read1	TCGTCGGCAGCGTCAGATGTGTATAAGAGACAG	3	101 bp	No
Read2	CCGTATCATTCAAGCAGAAGACGGCATACGAGAT	8	46 bp	9-38 bp
MDA	CGTATGCCGTCTTCTGCTTGAATGATACGGCGAC	7	N/A	N/A
Dual Barcode	GTCTCGTGGGCTCGGAGATGTGTATAAGAGACAG	4	99 bp	No
Barcode	ATCCACGTGCTTGAGCGCGCTGCATACTTG	6	8 bp	No
